# Supplementary material for: 4-(4-Chloro­phen­yl)-6-(methyl­sulfan­yl)pyrimidin-2-amine
Source: Acta Crystallogr Sect E Struct Rep Online. 2009 Jul 8;65(Pt 8):o1793. doi: 10.1107/S1600536809024891 (PMC2977289; doi:10.1107/S1600536809024891)
Supplement: Supplementary file 1 [file e-65-o1793-sup1.cif]

##############################################################################
###                                                                        ###
###        Electronic paper (Acta Crystallographica Section E)             ###
###                                                                        ###
##############################################################################
#                                                                            #
# This CIF contains the data in a paper accepted for publication in Acta     #
# Crystallographica Section E. It conforms to the requirements of Notes      #
# for Authors for Section E, and has been peer reviewed under the auspices   #
# of the IUCr Commission on Journals.                                        #
#                                                                            #
# Full details of the Crystallographic Information File format               #
# are given in the paper "The Crystallographic Information File (CIF):       #
# a New Standard Archive File for Crystallography" by S. R. Hall, F. H.      #
# Allen and I. D. Brown [Acta Cryst. (1991), A47, 655-685].                  #
#                                                                            #
# The current version of the core CIF dictionary is obtainable from          #
# ftp://ftp.iucr.org/pub/cif_core.dic. The current version number is 2.4.    #
#                                                                            #
# Software is freely available for graphical display of the structure(s) in  #
# this CIF.  For information consult the CIF home page http://www.iucr.org/  #
# cif/home.html                                                              #
#                                                                            #
# This file may be used for bona fide research purposes within the           #
# scientific community so long as proper attribution is given to the journal # 
# article from which it was obtained.                                        #
#                                                                            #
##############################################################################
                                             
data_I
_audit_creation_method     SHELXL-97
_chemical_name_systematic
;
4-(4-Chlorophenyl)-6-(methylsulfanyl)pyrimidin-2-amine
;
_chemical_name_common     ?
_chemical_formula_moiety     'C11 H10 Cl N3 S'
_chemical_formula_sum     'C11 H10 Cl N3 S'
_chemical_formula_iupac     'C11 H10 Cl N3 S'
_chemical_formula_weight     251.73
_chemical_melting_point     ?
_symmetry_cell_setting     orthorhombic
_symmetry_space_group_name_H-M     'P 21 21 21'
_symmetry_space_group_name_Hall     'P 2ac 2ab'
loop_
    _symmetry_equiv_pos_as_xyz
    'x, y, z'
    '-x+1/2, -y, z+1/2'
    '-x, y+1/2, -z+1/2'
    'x+1/2, -y+1/2, -z'
_cell_length_a     6.8148(11)
_cell_length_b     10.6107(16)
_cell_length_c     16.509(3)
_cell_angle_alpha     90.00
_cell_angle_beta     90.00
_cell_angle_gamma     90.00
_cell_volume     1193.7(3)
_cell_formula_units_Z     4
_cell_measurement_reflns_used     3984
_cell_measurement_theta_min     2.28
_cell_measurement_theta_max     28.430
_cell_measurement_temperature     293(2)
_exptl_crystal_description     block
_exptl_crystal_colour     yellow
_exptl_crystal_size_max     0.25
_exptl_crystal_size_mid     0.14
_exptl_crystal_size_min     0.08
_exptl_crystal_density_diffrn     1.401
_exptl_crystal_density_meas     ?
_exptl_crystal_density_method     'not measured'
_exptl_crystal_F_000     520
_exptl_absorpt_coefficient_mu     0.470
_exptl_absorpt_correction_type     multi-scan
_exptl_absorpt_process_details     '(SADABS; Sheldrick, 1996)'
_exptl_absorpt_correction_T_min     0.925
_exptl_absorpt_correction_T_max     0.964
_exptl_special_details
;
All e.s.d.'s (except the e.s.d. in the dihedral angle between two l.s. planes)
are estimated using the full covariance matrix. The cell e.s.d.'s are taken
into account individually in the estimation of e.s.d.'s in distances, angles
and torsion angles; correlations between e.s.d.'s in cell parameters are only
used when they are defined by crystal symmetry. An approximate (isotropic)
treatment of cell e.s.d.'s is used for estimating e.s.d.'s involving l.s.
planes.
;
_diffrn_ambient_temperature     293(2)
_diffrn_radiation_type     MoK\a
_diffrn_radiation_wavelength     0.71073
_diffrn_radiation_source     'fine-focus sealed tube'
_diffrn_radiation_monochromator     graphite
_diffrn_measurement_device_type     'Bruker APEXII 1K CCD area-detector'
_diffrn_measurement_method     '\f and \w'
_diffrn_detector_area_resol_mean     ?
_diffrn_reflns_number     7825
_diffrn_reflns_av_R_equivalents     0.0497
_diffrn_reflns_av_sigmaI/netI     0.0721
_diffrn_reflns_theta_min     2.28
_diffrn_reflns_theta_max     28.43
_diffrn_reflns_theta_full     27.50
_diffrn_measured_fraction_theta_max     0.959
_diffrn_measured_fraction_theta_full     0.993
_diffrn_reflns_limit_h_min     -8
_diffrn_reflns_limit_h_max     8
_diffrn_reflns_limit_k_min     -13
_diffrn_reflns_limit_k_max     11
_diffrn_reflns_limit_l_min     -21
_diffrn_reflns_limit_l_max     22
_diffrn_standards_number     ?
_diffrn_standards_interval_count     ?
_diffrn_standards_interval_time     ?
_diffrn_standards_decay_%     ?
_refine_special_details
;
Refinement of <i>F</i>\^2\^ against ALL reflections. The weighted
<i>R</i>-factor <i>wR</i> and goodness of fit <i>S</i> are based on
<i>F</i>\^2\^, conventional <i>R</i>-factors <i>R</i> are based on <i>F</i>,
with <i>F</i> set to zero for negative <i>F</i>\^2\^. The threshold expression
of <i>F</i>\^2\^ > \s(<i>F</i>\^2\^) is used only for calculating
<i>R</i>-factors(gt) <i>etc</i>. and is not relevant to the choice of
reflections for refinement. <i>R</i>-factors based on <i>F</i>\^2\^ are
statistically about twice as large as those based on <i>F</i>, and <i>R</i>-
factors based on ALL data will be even larger.
;
_reflns_number_total     2800
_reflns_number_gt     1841
_reflns_threshold_expression     I>2\s(I)
_refine_ls_structure_factor_coef     Fsqd
_refine_ls_matrix_type     full
_refine_ls_R_factor_all     0.0932
_refine_ls_R_factor_gt     0.0494
_refine_ls_wR_factor_gt     0.0826
_refine_ls_wR_factor_ref     0.0964
_refine_ls_goodness_of_fit_ref     1.005
_refine_ls_restrained_S_all     1.005
_refine_ls_number_reflns     2800
_refine_ls_number_parameters     145
_refine_ls_number_restraints     0
_refine_ls_hydrogen_treatment     constr
_refine_ls_weighting_scheme     calc
_refine_ls_weighting_details
                  'calc w=1/[\s^2^(Fo^2^)+(0.036P)^2^] where P=(Fo^2^+2Fc^2^)/3'
_atom_sites_solution_hydrogens     geom
_atom_sites_solution_primary     direct
_atom_sites_solution_secondary     difmap
_refine_ls_shift/su_max     0.000
_refine_ls_shift/su_mean     0.000
_refine_diff_density_max     0.190
_refine_diff_density_min     -0.200
_refine_ls_extinction_method     none
_refine_ls_extinction_coef     ?
_refine_ls_abs_structure_details     'Flack (1983), 1061 Friedel pairs'
_refine_ls_abs_structure_Flack     0.02(10)
loop_
    _atom_type_symbol
    _atom_type_description
    _atom_type_scat_dispersion_real
    _atom_type_scat_dispersion_imag
    _atom_type_scat_source
    'C' 'C' 0.0033 0.0016
                         'International Tables Vol C Tables 4.2.6.8 and 6.1.1.4'
    'H' 'H' 0.0000 0.0000
                         'International Tables Vol C Tables 4.2.6.8 and 6.1.1.4'
    'N' 'N' 0.0061 0.0033
                         'International Tables Vol C Tables 4.2.6.8 and 6.1.1.4'
    'S' 'S' 0.1246 0.1234
                         'International Tables Vol C Tables 4.2.6.8 and 6.1.1.4'
    'Cl' 'Cl' 0.1484 0.1585
                         'International Tables Vol C Tables 4.2.6.8 and 6.1.1.4'
_computing_data_collection     'APEX2 (Bruker, 2004)'
_computing_cell_refinement     'SAINT (Bruker, 2004)'
_computing_data_reduction     'SAINT (Bruker, 2004)'
_computing_structure_solution     'SHELXS97 (Sheldrick, 2008)'
_computing_structure_refinement     'SHELXL97 (Sheldrick, 2008)'
_computing_molecular_graphics     'SHELXTL (Sheldrick, 2008)'
_computing_publication_material
                             'SHELXTL (Sheldrick, 2008) and PLATON (Spek, 2009)'
loop_
    _atom_site_type_symbol
    _atom_site_label
    _atom_site_fract_x
    _atom_site_fract_y
    _atom_site_fract_z
    _atom_site_U_iso_or_equiv
    _atom_site_adp_type
    _atom_site_calc_flag
    _atom_site_refinement_flags
    _atom_site_occupancy
    _atom_site_disorder_assembly
    _atom_site_disorder_group
    Cl Cl1 1.15208(14) 1.01534(10) 0.62970(5) 0.0694(3) Uani d . 1 . .
    S S1 -0.01688(13) 0.85410(8) 0.91781(5) 0.0522(2) Uani d . 1 . .
    N N1 0.4426(3) 1.1541(2) 0.89640(13) 0.0357(6) Uani d . 1 . .
    N N2 0.1442(4) 1.0763(2) 0.95722(13) 0.0338(6) Uani d . 1 . .
    N N3 0.2824(4) 1.2627(2) 0.99649(16) 0.0423(6) Uani d . 1 . .
    H H3A 0.3713 1.3201 0.9931 0.051 Uiso calc R 1 . .
    H H3B 0.1880 1.2708 1.0307 0.051 Uiso calc R 1 . .
    C C1 0.9466(5) 1.0272(3) 0.69138(17) 0.0454(8) Uani d . 1 . .
    C C2 0.8052(5) 0.9354(3) 0.68825(18) 0.0508(9) Uani d . 1 . .
    H H2B 0.8186 0.8682 0.6526 0.061 Uiso calc R 1 . .
    C C3 0.6427(5) 0.9430(3) 0.73817(19) 0.0473(8) Uani d . 1 . .
    H H3C 0.5474 0.8803 0.7359 0.057 Uiso calc R 1 . .
    C C4 0.6197(4) 1.0437(3) 0.79209(16) 0.0359(7) Uani d . 1 . .
    C C5 0.7638(5) 1.1359(3) 0.79272(17) 0.0427(8) Uani d . 1 . .
    H H5A 0.7502 1.2044 0.8274 0.051 Uiso calc R 1 . .
    C C6 0.9275(5) 1.1292(3) 0.74324(18) 0.0484(9) Uani d . 1 . .
    H H6A 1.0228 1.1919 0.7448 0.058 Uiso calc R 1 . .
    C C7 0.4499(4) 1.0503(3) 0.84876(16) 0.0343(7) Uani d . 1 . .
    C C8 0.3107(5) 0.9576(3) 0.85466(18) 0.0438(8) Uani d . 1 . .
    H H8A 0.3171 0.8859 0.8224 0.053 Uiso calc R 1 . .
    C C9 0.1589(4) 0.9737(3) 0.91043(17) 0.0366(7) Uani d . 1 . .
    C C10 0.2911(4) 1.1611(3) 0.94864(16) 0.0333(7) Uani d . 1 . .
    C C11 -0.1656(6) 0.9020(4) 1.0015(2) 0.0811(13) Uani d . 1 . .
    H H11A -0.2674 0.8410 1.0102 0.122 Uiso calc R 1 . .
    H H11B -0.2235 0.9826 0.9900 0.122 Uiso calc R 1 . .
    H H11C -0.0858 0.9083 1.0493 0.122 Uiso calc R 1 . .
loop_
    _atom_site_aniso_label
    _atom_site_aniso_U_11
    _atom_site_aniso_U_22
    _atom_site_aniso_U_33
    _atom_site_aniso_U_12
    _atom_site_aniso_U_13
    _atom_site_aniso_U_23
    Cl1 0.0647(6) 0.0800(7) 0.0634(6) 0.0144(6) 0.0276(5) -0.0046(5)
    S1 0.0488(5) 0.0391(4) 0.0686(5) -0.0083(5) 0.0010(5) -0.0064(5)
    N1 0.0339(13) 0.0370(14) 0.0361(13) 0.0013(12) 0.0010(10) -0.0044(12)
    N2 0.0334(13) 0.0344(14) 0.0336(13) 0.0003(12) -0.0039(11) -0.0010(12)
    N3 0.0381(16) 0.0411(16) 0.0476(14) -0.0054(12) 0.0095(13) -0.0139(13)
    C1 0.048(2) 0.053(2) 0.0349(16) 0.0154(18) 0.0071(15) 0.0003(16)
    C2 0.056(2) 0.049(2) 0.0468(19) 0.0101(18) 0.0025(18) -0.0163(17)
    C3 0.045(2) 0.046(2) 0.0516(19) 0.0008(17) -0.0012(17) -0.0137(17)
    C4 0.0367(18) 0.0368(18) 0.0344(15) 0.0061(14) -0.0056(13) -0.0035(14)
    C5 0.0501(19) 0.0398(19) 0.0381(17) 0.0023(18) 0.0065(15) -0.0044(16)
    C6 0.051(2) 0.049(2) 0.0446(18) -0.0049(17) 0.0095(16) -0.0024(17)
    C7 0.0310(17) 0.0373(18) 0.0347(15) 0.0058(14) -0.0033(12) -0.0044(14)
    C8 0.044(2) 0.0382(19) 0.0489(19) -0.0005(16) 0.0015(15) -0.0105(15)
    C9 0.0346(16) 0.0341(17) 0.0411(16) 0.0000(14) -0.0101(15) 0.0027(15)
    C10 0.0319(16) 0.0346(18) 0.0334(15) 0.0036(14) -0.0043(12) -0.0021(14)
    C11 0.077(3) 0.065(3) 0.101(3) -0.021(2) 0.037(3) -0.001(2)
_geom_special_details
;
All e.s.d.'s (except the e.s.d. in the dihedral angle between two l.s. planes)
are estimated using the full covariance matrix. The cell e.s.d.'s are taken
into account individually in the estimation of e.s.d.'s in distances, angles
and torsion angles; correlations between e.s.d.'s in cell parameters are only
used when they are defined by crystal symmetry. An approximate (isotropic)
treatment of cell e.s.d.'s is used for estimating e.s.d.'s involving l.s.
planes.
;
loop_
    _geom_bond_atom_site_label_1
    _geom_bond_atom_site_label_2
    _geom_bond_site_symmetry_2
    _geom_bond_distance
    _geom_bond_publ_flag
    Cl1 C1 . 1.736(3) ?
    S1 C9 . 1.750(3) ?
    S1 C11 . 1.788(4) ?
    N1 C10 . 1.347(3) ?
    N1 C7 . 1.354(3) ?
    N2 C9 . 1.339(3) ?
    N2 C10 . 1.353(4) ?
    N3 C10 . 1.338(4) ?
    N3 H3A . 0.8600 ?
    N3 H3B . 0.8600 ?
    C1 C2 . 1.371(5) ?
    C1 C6 . 1.386(4) ?
    C2 C3 . 1.383(4) ?
    C2 H2B . 0.9300 ?
    C3 C4 . 1.400(4) ?
    C3 H3C . 0.9300 ?
    C4 C5 . 1.387(4) ?
    C4 C7 . 1.490(4) ?
    C5 C6 . 1.384(4) ?
    C5 H5A . 0.9300 ?
    C6 H6A . 0.9300 ?
    C7 C8 . 1.370(4) ?
    C8 C9 . 1.395(4) ?
    C8 H8A . 0.9300 ?
    C11 H11A . 0.9600 ?
    C11 H11B . 0.9600 ?
    C11 H11C . 0.9600 ?
loop_
    _geom_angle_atom_site_label_1
    _geom_angle_atom_site_label_2
    _geom_angle_atom_site_label_3
    _geom_angle_site_symmetry_1
    _geom_angle_site_symmetry_3
    _geom_angle
    _geom_angle_publ_flag
    C9 S1 C11 . . 103.63(16) ?
    C10 N1 C7 . . 116.4(2) ?
    C9 N2 C10 . . 115.1(2) ?
    C10 N3 H3A . . 120.0 ?
    C10 N3 H3B . . 120.0 ?
    H3A N3 H3B . . 120.0 ?
    C2 C1 C6 . . 120.8(3) ?
    C2 C1 Cl1 . . 119.6(3) ?
    C6 C1 Cl1 . . 119.7(3) ?
    C1 C2 C3 . . 120.0(3) ?
    C1 C2 H2B . . 120.0 ?
    C3 C2 H2B . . 120.0 ?
    C2 C3 C4 . . 120.8(3) ?
    C2 C3 H3C . . 119.6 ?
    C4 C3 H3C . . 119.6 ?
    C5 C4 C3 . . 117.7(3) ?
    C5 C4 C7 . . 120.8(3) ?
    C3 C4 C7 . . 121.4(3) ?
    C6 C5 C4 . . 122.0(3) ?
    C6 C5 H5A . . 119.0 ?
    C4 C5 H5A . . 119.0 ?
    C5 C6 C1 . . 118.7(3) ?
    C5 C6 H6A . . 120.6 ?
    C1 C6 H6A . . 120.6 ?
    N1 C7 C8 . . 121.1(3) ?
    N1 C7 C4 . . 115.6(2) ?
    C8 C7 C4 . . 123.3(3) ?
    C7 C8 C9 . . 118.2(3) ?
    C7 C8 H8A . . 120.9 ?
    C9 C8 H8A . . 120.9 ?
    N2 C9 C8 . . 122.4(3) ?
    N2 C9 S1 . . 119.9(2) ?
    C8 C9 S1 . . 117.7(2) ?
    N3 C10 N1 . . 117.1(3) ?
    N3 C10 N2 . . 116.2(2) ?
    N1 C10 N2 . . 126.7(3) ?
    S1 C11 H11A . . 109.5 ?
    S1 C11 H11B . . 109.5 ?
    H11A C11 H11B . . 109.5 ?
    S1 C11 H11C . . 109.5 ?
    H11A C11 H11C . . 109.5 ?
    H11B C11 H11C . . 109.5 ?
loop_
    _geom_hbond_atom_site_label_D
    _geom_hbond_atom_site_label_H
    _geom_hbond_atom_site_label_A
    _geom_hbond_site_symmetry_A
    _geom_hbond_distance_DH
    _geom_hbond_distance_HA
    _geom_hbond_distance_DA
    _geom_hbond_angle_DHA
    N3 H3A N2 4_577 0.86 2.31 3.095(3) 151.6
    N3 H3B N1 4_477 0.86 2.21 3.045(3) 163.6
    C11 H11A S1 4_467 0.96 2.93 3.859(4) 163.1
data_global
_journal_date_recd_electronic     2009-06-10
_journal_date_accepted     2009-06-28
_journal_name_full     'Acta Crystallographica, Section E'
_journal_year     2009
_journal_volume     65
_journal_issue      8
_journal_page_first     o1793
_journal_page_last     o1793
_journal_paper_category     QO
_journal_coeditor_code     SI2183
_publ_contact_author_name     'Dr. Qi-Hua Zhao'
_publ_contact_author_address
;
School of Chemical Science and Technology, Key
Laboratory of Medicinal Chemistry for Natural
Resource, Ministry of Education, Yunnan University,
Kunming 650091, P. R. China.
;
_publ_contact_author_email     qhzhao@ynu.edu.cn
_publ_contact_author_fax     '86-871-5032929'
_publ_contact_author_phone     '86-871-5032929'
_publ_section_title
;
4-(4-Chlorophenyl)-6-(methylsulfanyl)pyrimidin-2-amine
;
loop_
    _publ_author_name
    _publ_author_footnote
    _publ_author_address
    'Zhao, Qi-Hua' .
;
School of Chemical Science and Technology
Key Laboratory of Medicinal Chemistry for Natural Resource
Ministry of Education
Yunnan University
Kunming 650091
People's Republic of China
;
    'Li, Li-Nan' .
;
School of Chemical Science and Technology
Key Laboratory of Medicinal Chemistry for Natural Resource
Ministry of Education
Yunnan University
Kunming 650091
People's Republic of China
;
    'Wang, Kun-Miao' .
;
School of Chemical Science and Technology
Key Laboratory of Medicinal Chemistry for Natural Resource
Ministry of Education
Yunnan University
Kunming 650091
People's Republic of China
;
