# Supplementary material for: 4-(4-Chloro­phen­yl)-6-(methyl­sulfan­yl)pyrimidin-2-amine
Source: Acta Crystallogr Sect E Struct Rep Online. 2009 Jul 8;65(Pt 8):o1793. doi: 10.1107/S1600536809024891 (PMC2977289; doi:10.1107/S1600536809024891)
Supplement: Supplementary file 2 [file e-65-o1793-Isup2.hkl]

# 
# h,k,l, Fc-squared, Fo-squared, sigma(Fo-squared) and status flag 
# 
data_I
_shelx_title ' 1 in P2(1)2(1)2(1)' 
_shelx_refln_list_code          4 
_shelx_F_calc_maximum      129.22 
_exptl_crystal_F_000       520.00 
_reflns_d_resolution_high  0.7465 
 
loop_ 
 _symmetry_equiv_pos_as_xyz 
 'x, y, z' 
 '-x+1/2, -y, z+1/2' 
 '-x, y+1/2, -z+1/2' 
 'x+1/2, -y+1/2, -z' 
 
_cell_length_a     6.8148 
_cell_length_b    10.6107 
_cell_length_c    16.5086 
_cell_angle_alpha  90.000 
_cell_angle_beta   90.000 
_cell_angle_gamma  90.000 
 
_shelx_F_squared_multiplier     1.000 
 
loop_ 
 _refln_index_h 
 _refln_index_k 
 _refln_index_l 
 _refln_F_squared_calc 
 _refln_F_squared_meas 
 _refln_F_squared_sigma 
 _refln_observed_status 
   2   0   0      424.06      411.47     18.30 o 
   4   0   0        8.86       12.69      8.16 o 
   6   0   0      555.89      478.81     34.84 o 
   8   0   0        1.45       -2.68     15.36 o 
   1   1   0      479.93      519.65     15.29 o 
   2   1   0       47.15       42.51      5.44 o 
   3   1   0        0.54        2.73      3.64 o 
   4   1   0       22.50       36.42      6.51 o 
   5   1   0      699.34      682.80     21.47 o 
   6   1   0       80.51       75.78     14.41 o 
   7   1   0       53.25       60.03     14.01 o 
   8   1   0       81.07       81.49     17.34 o 
   0   2   0    16698.65    14304.18    144.12 o 
   1   2   0     2646.70     2680.99     24.00 o 
   2   2   0      194.02      185.53      5.88 o 
   3   2   0     1442.97     1403.79     19.17 o 
   4   2   0     2623.32     2737.60     64.71 o 
   5   2   0      393.30      425.43     17.71 o 
   6   2   0      270.09      279.30     17.04 o 
   7   2   0        0.61        0.84     12.28 o 
   8   2   0        2.32      -10.65     10.65 o 
   1   3   0     2899.23     2853.25     27.12 o 
   2   3   0     1112.48     1161.85     22.44 o 
   3   3   0        3.70        4.40      2.62 o 
   4   3   0     1078.04     1103.89     25.08 o 
   5   3   0      114.21      128.55     11.60 o 
   6   3   0        0.03        7.51      6.69 o 
   7   3   0       60.91       77.79     12.51 o 
   8   3   0        0.02       -7.27     13.42 o 
   0   4   0      119.85      124.87     13.37 o 
   1   4   0      965.62     1035.67     13.30 o 
   2   4   0     1823.14     1720.09     21.24 o 
   3   4   0        0.33        0.66      2.64 o 
   4   4   0     1132.48     1069.68     25.18 o 
   5   4   0      126.16      151.40     13.25 o 
   6   4   0       13.13       19.13      7.61 o 
   7   4   0       42.48       42.32      9.01 o 
   8   4   0        4.01        2.82      9.75 o 
   1   5   0     1191.31     1141.47     15.30 o 
   2   5   0      545.05      570.29     12.24 o 
   3   5   0       31.68       31.98      6.08 o 
   4   5   0      399.93      405.67     16.67 o 
   5   5   0       79.27      115.63     16.36 o 
   6   5   0       27.51       20.85      7.29 o 
   7   5   0       35.13       40.38      9.18 o 
   8   5   0       54.66       72.73     14.39 o 
   0   6   0     1132.01     1101.37     24.03 o 
   1   6   0      525.24      513.16     10.59 o 
   2   6   0      685.21      719.48     13.52 o 
   3   6   0        6.16        1.51      3.74 o 
   4   6   0       82.27       60.46      8.21 o 
   5   6   0      233.83      211.66     13.08 o 
   6   6   0       17.02       23.48      7.73 o 
   7   6   0       26.68       27.86      8.64 o 
   8   6   0        0.23        0.17     12.65 o 
   1   7   0      262.30      269.62      8.57 o 
   2   7   0        0.84        2.29      3.10 o 
   3   7   0       63.44       70.44     13.73 o 
   4   7   0      118.24       98.44      9.64 o 
   5   7   0      225.45      218.74     13.63 o 
   6   7   0       11.64       15.96      7.62 o 
   7   7   0        6.02       -5.35      8.67 o 
   0   8   0      156.94      161.07     19.21 o 
   1   8   0      527.21      531.62     18.81 o 
   2   8   0       38.46       58.75     12.20 o 
   3   8   0      283.22      293.46     22.02 o 
   4   8   0       58.92       49.49      9.34 o 
   5   8   0       29.43       17.55     11.81 o 
   6   8   0        8.15       -7.73      7.73 o 
   7   8   0        4.95       15.49     13.22 o 
   1   9   0       19.03       32.92      8.47 o 
   2   9   0       30.65       29.08     10.86 o 
   3   9   0        8.72        2.94      9.56 o 
   4   9   0        3.54       -2.93      9.45 o 
   5   9   0      147.26      156.73     22.88 o 
   6   9   0        4.19       20.91     14.79 o 
   0  10   0     1247.49     1178.66     52.95 o 
   1  10   0        2.18       -7.41      7.41 o 
   2  10   0      104.79      104.50     16.97 o 
   3  10   0        7.07        2.38     14.92 o 
   4  10   0      181.15      267.53     26.74 o 
   5  10   0       36.18        6.78     12.05 o 
   1  11   0       85.77       77.62     15.95 o 
   2  11   0        6.08        5.54     11.09 o 
   3  11   0       14.33       18.68     23.78 o 
   4  11   0        5.97       12.04     13.80 o 
   5  11   0        0.73       12.72     17.49 o 
   1  12   0      154.39      159.51     20.65 o 
   2  12   0        7.23        6.10     12.57 o 
   3  12   0      137.04      170.60     24.30 o 
   4  12   0        0.81       -3.09     16.85 o 
   1  13   0        0.24        1.22     12.32 o 
   2  13   0        0.95      -15.91     22.10 o 
   3  13   0       25.22       50.93     30.14 o 
   1   0   1     1749.90     1671.66     12.88 o 
   2   0   1     2839.79     2726.06     24.41 o 
   3   0   1       10.34        8.18      3.07 o 
   4   0   1        5.02        6.18      5.78 o 
   5   0   1      202.60      199.54     16.40 o 
   6   0   1      517.03      527.86     26.03 o 
   7   0   1       35.42       59.26     13.29 o 
   8   0   1        0.61      -10.23     21.13 o 
  -8   1   1       41.01       57.21     15.39 o 
  -7   1   1      151.74      170.19     32.28 o 
  -6   1   1     1037.89      997.40     35.04 o 
  -5   1   1       31.96       27.40      7.32 o 
  -4   1   1      711.27      714.12     31.67 o 
  -3   1   1      370.42      357.88      9.70 o 
  -2   1   1     2890.75     2740.30     58.73 o 
  -1   1   1        3.89        4.99      1.72 o 
   0   1   1      553.27      552.68     18.18 o 
   1   1   1        4.19        6.15      1.53 o 
   2   1   1     2848.31     2734.37     32.22 o 
   3   1   1      388.23      382.36     12.24 o 
   4   1   1      696.19      683.92     18.88 o 
   5   1   1       31.60       27.97      7.26 o 
   6   1   1     1027.78      993.06     34.73 o 
   7   1   1      148.59      168.67     20.24 o 
   8   1   1       41.10       29.62     26.26 o 
  -8   2   1       18.04       33.65     12.92 o 
  -7   2   1       76.25       81.79     15.75 o 
  -6   2   1      273.94      284.57     18.90 o 
  -5   2   1      168.70      169.93     12.89 o 
  -4   2   1       31.29       32.60      4.84 o 
  -3   2   1     1029.93     1014.51     18.05 o 
  -2   2   1        1.68        7.53      2.63 o 
  -1   2   1      653.86      681.22     10.37 o 
   0   2   1      830.53      851.03     15.16 o 
   1   2   1      636.23      676.14      8.71 o 
   2   2   1        2.32       12.81      3.65 o 
   3   2   1     1057.40     1047.53     23.04 o 
   4   2   1       34.23       43.51      6.82 o 
   5   2   1      171.36      181.88     12.85 o 
   6   2   1      279.12      290.20     14.17 o 
   7   2   1       73.94      103.13     16.61 o 
   8   2   1       17.93       20.90     12.89 o 
  -8   3   1       14.29       19.30     17.36 o 
  -7   3   1      153.07      152.26     15.59 o 
  -6   3   1       64.74       46.21      9.47 o 
  -5   3   1      111.39      109.84     11.42 o 
  -4   3   1      188.83      186.91      8.87 o 
  -3   3   1      113.33      135.03      6.59 o 
  -2   3   1     2450.16     2492.75     27.01 o 
  -1   3   1     2188.65     2110.72     25.20 o 
   0   3   1     1563.62     1519.16     18.15 o 
   1   3   1     2189.61     2137.85     19.49 o 
   2   3   1     2485.60     2573.06     28.01 o 
   3   3   1      114.49      114.35      8.12 o 
   4   3   1      191.99      219.10     12.13 o 
   5   3   1      113.32      121.31     11.87 o 
   6   3   1       63.38       79.15     16.43 o 
   7   3   1      150.83      151.93     15.74 o 
   8   3   1       14.92       10.42     11.61 o 
  -8   4   1       21.47       16.05      9.92 o 
  -7   4   1       27.60       28.26      9.90 o 
  -6   4   1       94.92       80.86     15.53 o 
  -5   4   1       18.31       39.97      8.32 o 
  -4   4   1      315.87      284.13     14.23 o 
  -3   4   1      414.08      416.53     10.78 o 
  -2   4   1      919.98      989.06     24.01 o 
  -1   4   1      127.20      126.28      7.85 o 
   0   4   1        7.33        9.19      2.49 o 
   1   4   1      129.38      125.68      4.51 o 
   2   4   1      944.27      988.44     14.01 o 
   3   4   1      421.77      366.28     11.53 o 
   4   4   1      317.28      299.52     12.11 o 
   5   4   1       17.77       10.12      5.05 o 
   6   4   1       98.28      115.14     13.89 o 
   7   4   1       27.68       26.74     10.08 o 
   8   4   1       21.43       17.10     12.01 o 
  -8   5   1       54.21       47.50     11.55 o 
  -7   5   1       20.59       26.97      8.47 o 
  -6   5   1       27.08       38.40      9.34 o 
  -5   5   1       25.01       29.66      8.26 o 
  -4   5   1      286.62      301.94     14.93 o 
  -3   5   1      323.39      352.85     10.76 o 
  -2   5   1     1012.65     1013.72     17.31 o 
  -1   5   1      769.45      752.35     13.81 o 
   0   5   1      251.57      246.11      7.62 o 
   1   5   1      769.87      770.25     13.66 o 
   2   5   1     1012.37     1037.89     14.75 o 
   3   5   1      320.56      324.47     11.43 o 
   4   5   1      289.19      282.14     12.57 o 
   5   5   1       25.31       15.84      9.93 o 
   6   5   1       26.69       26.45      7.81 o 
   7   5   1       21.02       25.46      9.39 o 
   8   5   1       55.43       73.85     13.88 o 
  -8   6   1       15.68        7.96     12.39 o 
  -7   6   1       86.04       97.29     12.05 o 
  -6   6   1       12.46       10.57      8.18 o 
  -5   6   1       13.28       13.64      7.15 o 
  -4   6   1        8.27       -4.61      6.17 o 
  -3   6   1        7.84        8.73      6.12 o 
  -2   6   1      899.01      959.23     17.80 o 
  -1   6   1     1176.40     1175.24     17.25 o 
   0   6   1       28.56       27.74      3.77 o 
   1   6   1     1191.64     1198.17     16.12 o 
   2   6   1      915.25      965.23     15.24 o 
   3   6   1        8.00        7.91      5.57 o 
   4   6   1        7.93       16.85      6.76 o 
   5   6   1       12.33       18.36      6.22 o 
   6   6   1       12.36       11.60      7.47 o 
   7   6   1       85.66       99.16     12.21 o 
   8   6   1       16.12       26.78     16.22 o 
  -7   7   1       17.83        3.40      8.18 o 
  -6   7   1       50.14       44.51      8.91 o 
  -5   7   1       84.61       91.88     10.13 o 
  -4   7   1      122.94      142.28     12.09 o 
  -3   7   1      741.70      721.53     20.58 o 
  -2   7   1       92.02       93.60      6.78 o 
  -1   7   1       55.90       53.25      5.09 o 
   0   7   1      153.61      178.12      9.78 o 
   1   7   1       56.48       52.97      5.32 o 
   2   7   1       96.29       97.61      8.86 o 
   3   7   1      741.80      749.37     21.90 o 
   4   7   1      124.06      123.09     12.22 o 
   5   7   1       88.23       99.89     12.84 o 
   6   7   1       51.66       42.29     10.85 o 
   7   7   1       17.61       17.68     10.68 o 
  -7   8   1        4.28       -6.26      6.52 o 
  -6   8   1       58.66       23.79      9.61 o 
  -5   8   1      392.64      320.71     20.04 o 
  -4   8   1       24.66       21.67      8.16 o 
  -3   8   1       15.06       20.36      6.91 o 
  -2   8   1      168.51      172.68     15.71 o 
  -1   8   1      464.24      453.77     14.04 o 
   0   8   1       92.53      119.38     12.61 o 
   1   8   1      461.55      464.96     17.21 o 
   2   8   1      175.31      194.24     25.67 o 
   3   8   1       14.67       12.01      9.32 o 
   4   8   1       23.19        5.19     20.63 o 
   5   8   1      390.10      351.89     27.17 o 
   6   8   1       58.20       49.06     14.10 o 
   7   8   1        4.18       -5.45     13.26 o 
  -6   9   1      156.32      169.07     24.39 o 
  -5   9   1        7.05       -0.86     10.27 o 
  -4   9   1        3.53        3.56     13.75 o 
  -3   9   1       35.75       22.72     10.89 o 
  -2   9   1      129.49      156.02     17.89 o 
  -1   9   1       53.85       51.70      9.44 o 
   0   9   1      384.43      396.54     21.65 o 
   1   9   1       58.31       55.75      9.70 o 
   2   9   1      127.72      140.43     17.42 o 
   3   9   1       36.59       49.50     13.52 o 
   4   9   1        2.88       -5.92      8.84 o 
   5   9   1        7.12        1.22     11.00 o 
   6   9   1      160.72      158.54     35.41 o 
  -5  10   1       83.96      104.77     19.74 o 
  -4  10   1       18.27       11.13     12.20 o 
  -3  10   1      112.83      123.85     19.15 o 
  -2  10   1       16.21       19.50     10.71 o 
  -1  10   1      234.99      238.59     20.81 o 
   0  10   1       73.34       87.51     14.22 o 
   1  10   1      230.23      209.02     36.01 o 
   2  10   1       15.21       28.30     11.81 o 
   3  10   1      114.11      128.14     29.16 o 
   4  10   1       17.82       32.03     13.76 o 
   5  10   1       84.11       92.77     19.78 o 
  -5  11   1       22.54       15.11     17.83 o 
  -4  11   1       59.59       67.32     17.11 o 
  -3  11   1       50.80       77.76     17.29 o 
  -2  11   1      138.29      142.85     19.90 o 
  -1  11   1       56.35       74.42     14.71 o 
   0  11   1      167.74      164.99     18.28 o 
   1  11   1       61.31       59.18     14.17 o 
   2  11   1      138.63      201.46     33.24 o 
   3  11   1       52.00       74.38     16.86 o 
   4  11   1       58.86       82.04     26.62 o 
   5  11   1       22.53       20.95     31.20 o 
  -4  12   1        4.93        1.93     17.37 o 
  -3  12   1       49.96       86.19     19.29 o 
  -2  12   1        9.63        3.18     11.93 o 
  -1  12   1       12.54        3.03     10.13 o 
   1  12   1       12.33       36.65     31.20 o 
   2  12   1        9.59        1.98     11.35 o 
   3  12   1       50.39       29.68     15.08 o 
   4  12   1        5.16        3.45     20.37 o 
  -3  13   1       18.65       15.76     26.08 o 
  -2  13   1        9.39      -14.88     16.43 o 
  -1  13   1       30.62       19.58     22.64 o 
   0  13   1        0.01        2.42      9.97 o 
   1  13   1       30.41       21.77     17.63 o 
   2  13   1        9.70       13.64     16.97 o 
   3  13   1       17.71       -9.23     24.73 o 
   0   0   2       80.51       81.13      6.03 o 
   1   0   2      548.31      543.04     10.12 o 
   2   0   2      241.19      214.45      5.72 o 
   3   0   2       15.02       18.96      3.37 o 
   4   0   2      184.37      176.35      8.04 o 
   5   0   2      162.06      158.67     15.21 o 
   6   0   2      154.47      156.69     16.94 o 
   7   0   2       26.41       32.72     15.80 o 
   8   0   2        6.48       -5.34      9.96 o 
  -8   1   2       46.31       28.65     18.85 o 
  -7   1   2       26.00       28.45     11.79 o 
  -6   1   2       23.18       31.97     10.84 o 
  -5   1   2      144.56      172.64     12.51 o 
  -4   1   2      909.39      855.33     14.45 o 
  -3   1   2     1187.17     1243.69     15.74 o 
  -2   1   2      909.77      903.28     15.30 o 
  -1   1   2     7036.90     6868.04     70.35 o 
   0   1   2     1854.84     1873.89     34.53 o 
   1   1   2     6950.86     6721.48     46.60 o 
   2   1   2      896.49      853.23     12.04 o 
   3   1   2     1170.75     1236.40     18.83 o 
   4   1   2      886.81      865.14     20.85 o 
   5   1   2      147.76      141.28     14.08 o 
   6   1   2       21.25        6.67     20.62 o 
   7   1   2       27.45       37.56     14.68 o 
   8   1   2       45.73       65.50     15.92 o 
  -8   2   2       17.75        7.24     24.70 o 
  -7   2   2       43.32       33.39     13.26 o 
  -6   2   2       11.59       19.13      8.69 o 
  -5   2   2      355.09      351.79     60.82 o 
  -4   2   2       92.58       83.28      7.43 o 
  -3   2   2      213.11      222.76      5.93 o 
  -2   2   2      132.19      143.00      6.09 o 
  -1   2   2     2789.03     2835.18     28.17 o 
   0   2   2     5123.97     5055.46     47.98 o 
   1   2   2     2880.62     2851.12     23.38 o 
   2   2   2      133.51      131.72      5.84 o 
   3   2   2      216.15      210.90      8.48 o 
   4   2   2       96.93      100.20      7.59 o 
   5   2   2      347.52      358.78     20.76 o 
   6   2   2       11.80       27.45      8.27 o 
   7   2   2       44.26       36.26     16.93 o 
   8   2   2       17.42        0.90     11.14 o 
  -8   3   2       14.92       23.58     13.99 o 
  -7   3   2        8.85       16.65      8.48 o 
  -6   3   2      104.54      117.71     13.00 o 
  -5   3   2       65.29       73.22     10.19 o 
  -4   3   2      151.56      149.61      9.88 o 
  -3   3   2      650.82      679.96     16.45 o 
  -2   3   2     1622.08     1736.01     22.13 o 
  -1   3   2     1121.39     1128.64     19.25 o 
   0   3   2     8177.31     7787.87    174.90 o 
   1   3   2     1119.85     1125.93     13.94 o 
   2   3   2     1642.37     1764.21     21.94 o 
   3   3   2      656.33      649.42     14.53 o 
   4   3   2      149.78      156.37     12.89 o 
   5   3   2       68.51       69.36      8.05 o 
   6   3   2      108.17      120.00     10.92 o 
   7   3   2        8.70       10.27      8.62 o 
   8   3   2       15.68       20.85     12.47 o 
  -8   4   2       21.10        6.18      9.99 o 
  -7   4   2       23.40       34.28     10.38 o 
  -6   4   2      105.52       91.68     26.37 o 
  -5   4   2      298.18      292.88     20.67 o 
  -4   4   2       12.05       14.96      5.78 o 
  -3   4   2       51.86       49.73      5.33 o 
  -2   4   2      692.39      697.42     13.99 o 
  -1   4   2      658.57      671.10     16.47 o 
   0   4   2      165.09      177.98     14.38 o 
   1   4   2      645.22      649.76      8.70 o 
   2   4   2      674.83      720.76     10.58 o 
   3   4   2       53.57       48.27      5.65 o 
   4   4   2       10.62        8.82      4.80 o 
   5   4   2      298.46      298.48     20.01 o 
   6   4   2      105.09      106.45     10.93 o 
   7   4   2       22.72       15.21      9.48 o 
   8   4   2       21.28       29.23     12.90 o 
  -8   5   2       11.06        8.66      9.62 o 
  -7   5   2        4.34       -4.01      7.87 o 
  -6   5   2       33.84       52.44     17.82 o 
  -5   5   2      221.63      194.36     14.38 o 
  -4   5   2       82.71       93.02      9.92 o 
  -3   5   2      503.83      488.40     13.20 o 
  -2   5   2       10.51       21.24      4.32 o 
  -1   5   2      493.75      481.96     12.99 o 
   0   5   2      587.45      557.12     11.17 o 
   1   5   2      486.38      475.97      7.99 o 
   2   5   2       11.48        9.91      2.84 o 
   3   5   2      508.87      494.84     13.73 o 
   4   5   2       80.72       99.88      8.68 o 
   5   5   2      219.75      197.72     12.19 o 
   6   5   2       32.79       46.83      8.30 o 
   7   5   2        4.76        5.14      9.12 o 
   8   5   2       11.60        3.76     11.30 o 
  -8   6   2       46.67       42.03     11.96 o 
  -7   6   2        6.52       -2.20     14.34 o 
  -6   6   2       25.99        0.18      8.09 o 
  -5   6   2       82.00       85.28     11.39 o 
  -4   6   2       52.66       62.39      9.19 o 
  -3   6   2       19.86       17.70      5.81 o 
  -2   6   2      267.98      275.50     10.33 o 
  -1   6   2      635.68      649.04     19.57 o 
   0   6   2        0.03       -0.23      2.08 o 
   1   6   2      622.35      617.58     10.63 o 
   2   6   2      274.73      271.36      9.10 o 
   3   6   2       19.59       22.90      6.64 o 
   4   6   2       51.61       44.52      7.38 o 
   5   6   2       80.99       71.86      8.82 o 
   6   6   2       26.36       34.38     10.17 o 
   7   6   2        7.21       10.37      9.93 o 
   8   6   2       45.95       41.01     27.73 o 
  -7   7   2       14.33       23.64      8.85 o 
  -6   7   2        9.30        3.24      8.82 o 
  -5   7   2      118.07      104.02     12.33 o 
  -4   7   2      572.24      627.56     25.38 o 
  -3   7   2       86.01       74.42      9.09 o 
  -2   7   2      367.95      357.31     12.20 o 
  -1   7   2      581.24      581.06     15.95 o 
   0   7   2      174.86      184.93     10.23 o 
   1   7   2      576.47      534.33     16.87 o 
   2   7   2      380.84      367.93     25.87 o 
   3   7   2       83.24       85.03      9.76 o 
   4   7   2      567.93      545.90     21.05 o 
   5   7   2      114.93       96.93     13.29 o 
   6   7   2        8.84        4.12      8.07 o 
   7   7   2       14.51        9.63     12.70 o 
  -7   8   2       30.61       43.42     12.11 o 
  -6   8   2       17.44       16.55      9.35 o 
  -5   8   2      103.63      124.68     11.95 o 
  -4   8   2       52.49       69.04     10.06 o 
  -3   8   2       22.69       30.78      9.15 o 
  -2   8   2      138.89      170.25     10.67 o 
  -1   8   2      523.22      494.41     13.05 o 
   0   8   2       76.50       91.33      8.73 o 
   1   8   2      523.30      537.15     18.15 o 
   2   8   2      135.94      162.77     17.10 o 
   3   8   2       22.23       25.57     10.73 o 
   4   8   2       53.04       59.66     16.73 o 
   5   8   2      102.04      122.91     19.32 o 
   6   8   2       16.41       20.03     12.08 o 
   7   8   2       29.59       49.18     17.58 o 
  -6   9   2       25.37       61.62     16.23 o 
  -5   9   2       56.89       54.49     15.32 o 
  -4   9   2      117.93      122.63     18.99 o 
  -3   9   2       12.68       16.55      9.81 o 
  -2   9   2       84.07       79.39     14.27 o 
  -1   9   2      975.46      943.81     26.76 o 
   0   9   2      618.83      606.54     26.07 o 
   1   9   2      990.42     1011.60     35.18 o 
   2   9   2       82.19       50.68     26.52 o 
   3   9   2       12.28       19.40     10.96 o 
   4   9   2      117.22      111.53     26.44 o 
   5   9   2       54.12       35.55     14.65 o 
   6   9   2       26.46       43.22     17.67 o 
  -5  10   2        1.41        6.83     15.59 o 
  -4  10   2      148.78      156.51     33.60 o 
  -3  10   2        3.01       -2.58      9.28 o 
  -2  10   2       41.81       49.47     12.95 o 
  -1  10   2      121.89      131.80     13.97 o 
   0  10   2        0.04        9.09      9.45 o 
   1  10   2      122.36      117.76     16.27 o 
   2  10   2       41.54       40.02     13.18 o 
   3  10   2        2.95       -6.66     14.82 o 
   4  10   2      150.65      111.05     30.42 o 
   5  10   2        1.80       17.26     13.80 o 
  -5  11   2       17.28       -7.67     32.52 o 
  -4  11   2       11.28       -8.07     20.29 o 
  -3  11   2      165.16      205.85     45.16 o 
  -2  11   2       49.09       48.62     13.99 o 
  -1  11   2       22.87        8.95     12.56 o 
   0  11   2      319.60      368.72     36.47 o 
   1  11   2       22.11       32.34     18.41 o 
   2  11   2       49.14       41.04     14.39 o 
   3  11   2      162.67      171.11     34.79 o 
   4  11   2       11.33       14.72     28.43 o 
   5  11   2       17.31       23.30     14.89 o 
  -4  12   2        8.51       25.29     20.13 o 
  -3  12   2       37.30       28.42     15.96 o 
  -2  12   2       17.94       19.41     12.58 o 
  -1  12   2        7.80        9.75     10.57 o 
   0  12   2      187.95      182.21     20.88 o 
   1  12   2        7.61       -0.18     10.46 o 
   2  12   2       17.09        1.45     12.53 o 
   3  12   2       37.37       42.72     20.57 o 
   4  12   2        8.63      -12.96     17.08 o 
  -3  13   2       67.06       58.48     33.48 o 
  -2  13   2       51.02       56.87     22.93 o 
  -1  13   2        5.78       -1.66     20.33 o 
   0  13   2       16.67       13.34     11.32 o 
   1  13   2        5.98      -17.66     22.95 o 
   2  13   2       51.62       48.71     19.58 o 
   1   0   3     2600.01     2516.88     21.09 o 
   2   0   3      294.01      284.83      7.26 o 
   3   0   3      372.95      399.26      9.16 o 
   4   0   3        0.43        1.97      2.89 o 
   5   0   3       49.54       48.29     10.42 o 
   6   0   3       39.10       28.88     11.18 o 
   7   0   3      964.14     1000.29     38.54 o 
   8   0   3       88.34       76.79     24.77 o 
  -8   1   3        4.74        3.78     11.52 o 
  -7   1   3       38.67       78.09     15.11 o 
  -6   1   3      132.87      120.22     18.99 o 
  -5   1   3      329.09      337.74     13.11 o 
  -4   1   3      335.90      355.37     12.35 o 
  -3   1   3     2062.72     2058.16     22.20 o 
  -2   1   3      873.89      868.00     15.28 o 
  -1   1   3    10008.30     9421.01     63.74 o 
   0   1   3       24.82       25.79      2.58 o 
   1   1   3    10018.54     9421.08     63.22 o 
   2   1   3      858.87      862.83     12.34 o 
   3   1   3     2059.47     2033.77     23.43 o 
   4   1   3      333.86      333.27     17.17 o 
   5   1   3      330.64      339.85     15.02 o 
   6   1   3      132.21      111.98     19.80 o 
   7   1   3       39.73       48.30     13.53 o 
   8   1   3        4.78       -8.92     13.63 o 
  -8   2   3       40.12       51.19     14.21 o 
  -7   2   3       62.27       64.35     11.52 o 
  -6   2   3       25.59       15.96     11.13 o 
  -5   2   3      282.88      271.88     13.75 o 
  -4   2   3     1183.05     1177.54     21.32 o 
  -3   2   3     2758.45     2861.90     27.04 o 
  -2   2   3     2362.53     2296.91     26.29 o 
  -1   2   3     5400.79     5291.03     44.07 o 
   0   2   3      484.98      467.13     12.55 o 
   1   2   3     5383.35     5306.60     35.74 o 
   2   2   3     2363.97     2285.35     23.06 o 
   3   2   3     2730.29     2802.52     33.60 o 
   4   2   3     1188.78     1160.45     21.54 o 
   5   2   3      279.05      249.32     17.27 o 
   6   2   3       23.41       11.66      7.79 o 
   7   2   3       63.00       62.28     14.93 o 
   8   2   3       41.13       30.33     13.54 o 
  -8   3   3       68.74      116.02     44.99 o 
  -7   3   3        3.61       10.28      7.98 o 
  -6   3   3      114.95      103.81     12.63 o 
  -5   3   3      110.37      110.16     11.57 o 
  -4   3   3       89.67       86.17     11.66 o 
  -3   3   3      907.66      941.81     17.47 o 
  -2   3   3     1274.68     1250.71     18.83 o 
  -1   3   3     1308.61     1307.68     21.15 o 
   0   3   3     1174.68     1171.33     18.83 o 
   1   3   3     1305.02     1308.31     13.07 o 
   2   3   3     1298.41     1299.37     18.15 o 
   3   3   3      895.62      928.10     24.26 o 
   4   3   3       89.36       97.21      7.81 o 
   5   3   3      110.99      111.19      9.73 o 
   6   3   3      113.60      103.22     15.15 o 
   7   3   3        4.33        6.54      8.54 o 
   8   3   3       69.21       68.27     16.84 o 
  -8   4   3       48.06       72.72     14.06 o 
  -7   4   3       21.55       11.80      8.66 o 
  -6   4   3      122.16      129.19     22.99 o 
  -5   4   3      543.62      549.14     20.94 o 
  -4   4   3      139.80      147.18      8.91 o 
  -3   4   3     1571.44     1596.46     24.22 o 
  -2   4   3      317.83      286.65      9.71 o 
  -1   4   3     1671.33     1751.20     26.90 o 
   0   4   3      620.47      543.07     50.90 o 
   1   4   3     1700.68     1781.48     17.71 o 
   2   4   3      314.82      289.48      6.37 o 
   3   4   3     1566.48     1546.24     23.76 o 
   4   4   3      137.14      140.30      9.31 o 
   5   4   3      532.45      540.56     17.29 o 
   6   4   3      121.69      130.46     12.86 o 
   7   4   3       20.96       30.39     10.58 o 
   8   4   3       47.47       47.70     26.08 o 
  -8   5   3       18.89       26.94      9.57 o 
  -7   5   3       58.98       70.64     12.51 o 
  -6   5   3       16.81        2.14      6.81 o 
  -5   5   3      202.22      180.23     14.24 o 
  -4   5   3       22.30       19.82      6.79 o 
  -3   5   3       14.29        7.16      4.23 o 
  -2   5   3      316.20      306.01     12.37 o 
  -1   5   3      626.32      661.94     20.03 o 
   0   5   3      518.22      538.89     17.88 o 
   1   5   3      608.72      652.99     10.03 o 
   2   5   3      305.11      293.56      8.37 o 
   3   5   3       16.30        6.86      4.28 o 
   4   5   3       21.41       22.34      6.23 o 
   5   5   3      200.25      201.06     12.28 o 
   6   5   3       17.00       24.35      7.26 o 
   7   5   3       56.73       59.55     10.47 o 
   8   5   3       18.97       13.85     11.99 o 
  -8   6   3        4.77       20.69     18.50 o 
  -7   6   3       81.96       83.38     14.20 o 
  -6   6   3       22.10       20.57      8.65 o 
  -5   6   3      287.85      282.93     16.99 o 
  -4   6   3      193.05      179.98     13.16 o 
  -3   6   3       96.53       88.81      9.78 o 
  -2   6   3      255.60      265.50     10.70 o 
  -1   6   3      201.00      192.00     21.59 o 
   0   6   3      630.38      619.90     11.27 o 
   1   6   3      194.69      201.58     10.60 o 
   2   6   3      253.73      245.12      9.16 o 
   3   6   3       96.39      104.68      7.88 o 
   4   6   3      192.47      188.80     11.12 o 
   5   6   3      292.40      275.77     14.27 o 
   6   6   3       23.68       22.25      7.83 o 
   7   6   3       82.80       96.57     15.11 o 
   8   6   3        4.37       -6.82     22.97 o 
  -7   7   3       10.97       24.44     10.76 o 
  -6   7   3      150.02      148.80     15.34 o 
  -5   7   3       66.45       63.45     10.12 o 
  -4   7   3       50.77       54.32      9.27 o 
  -3   7   3       30.42       33.06      7.90 o 
  -2   7   3       62.79       70.72      7.45 o 
  -1   7   3        1.74        1.09      5.20 o 
   0   7   3       21.96       22.13      8.65 o 
   1   7   3        2.54        3.90      3.55 o 
   2   7   3       62.11       49.93     10.91 o 
   3   7   3       28.80       15.44      9.89 o 
   4   7   3       50.05       50.77     12.65 o 
   5   7   3       64.04       47.71     14.22 o 
   6   7   3      149.18      160.65     21.19 o 
   7   7   3       10.70       13.73     16.68 o 
  -7   8   3        2.14        3.63     12.51 o 
  -6   8   3       65.79       61.62     12.02 o 
  -5   8   3       87.24      101.50     12.68 o 
  -4   8   3       60.17       79.24     10.86 o 
  -3   8   3      163.80      150.40     13.52 o 
  -2   8   3      175.81      190.53     10.77 o 
  -1   8   3      180.46      172.06      9.84 o 
   0   8   3      280.83      265.28     13.22 o 
   1   8   3      173.26      196.90     12.23 o 
   2   8   3      181.20      202.18     21.25 o 
   3   8   3      165.33      152.25     17.35 o 
   4   8   3       62.71       89.38     22.61 o 
   5   8   3       86.16       77.04     16.64 o 
   6   8   3       65.48       77.96     26.29 o 
   7   8   3        2.54       -3.42     13.28 o 
  -6   9   3       13.72       11.28     12.32 o 
  -5   9   3      138.46      144.67     21.82 o 
  -4   9   3        6.89        2.44      8.47 o 
  -3   9   3       93.84      109.20     14.58 o 
  -2   9   3      244.81      256.00     15.65 o 
  -1   9   3       79.43      103.41     14.75 o 
   0   9   3       81.57       58.68     12.36 o 
   1   9   3       82.69       85.42     16.59 o 
   2   9   3      245.80      245.94     26.14 o 
   3   9   3       93.19       76.70     15.74 o 
   4   9   3        6.97       -3.28     10.60 o 
   5   9   3      137.79      154.53     21.96 o 
   6   9   3       13.15        7.50     14.03 o 
  -5  10   3       22.31       28.55     18.55 o 
  -4  10   3       15.47       17.48     12.37 o 
  -3  10   3       90.92       99.51     24.36 o 
  -2  10   3        2.27       -4.94     15.70 o 
  -1  10   3       74.02       60.19     10.30 o 
   0  10   3      352.66      342.99     22.20 o 
   1  10   3       70.94       85.01     17.65 o 
   2  10   3        1.97        5.54     10.59 o 
   3  10   3       91.03       90.43     32.25 o 
   4  10   3       16.49        0.91     17.68 o 
   5  10   3       21.60       27.06     15.36 o 
  -4  11   3       10.05       -3.29     10.30 o 
  -3  11   3        2.54        4.22     10.08 o 
  -2  11   3       67.05       54.76     14.21 o 
  -1  11   3       16.27        8.20     15.59 o 
   0  11   3       17.10        4.35     16.25 o 
   1  11   3       16.52       -3.20      9.69 o 
   2  11   3       68.60       68.05     16.06 o 
   3  11   3        2.54       -3.27     12.71 o 
   4  11   3       10.43       14.59     20.67 o 
   5  11   3        4.34       -7.21     23.96 o 
  -4  12   3       60.17      102.94     35.37 o 
  -3  12   3        3.33      -10.33     10.33 o 
  -2  12   3       47.88       34.04     14.01 o 
  -1  12   3        0.75        5.12     10.08 o 
   0  12   3       18.72       32.67     28.41 o 
   1  12   3        0.78       10.77     11.80 o 
   2  12   3       47.55       62.06     16.89 o 
   3  12   3        3.35       12.30     16.72 o 
   4  12   3       61.34       79.17     31.61 o 
  -3  13   3        5.65       16.03     28.90 o 
  -2  13   3        4.10        2.16     15.83 o 
  -1  13   3        0.80       16.19     21.27 o 
   0  13   3       55.71       37.49     18.86 o 
   1  13   3        0.76        2.71     13.28 o 
   2  13   3        4.14       -4.69     17.35 o 
   0   0   4      267.49      294.13     13.96 o 
   1   0   4     1179.86     1205.41     22.14 o 
   2   0   4     1347.55     1317.22     15.81 o 
   3   0   4      247.60      258.68      7.92 o 
   4   0   4        1.71        0.86      2.90 o 
   5   0   4      337.70      337.80     22.28 o 
   6   0   4      244.67      331.39     24.13 o 
   7   0   4      104.82       98.77     16.99 o 
   8   0   4       17.45       15.21     12.81 o 
  -8   1   4       13.28        7.98     11.01 o 
  -7   1   4       38.67       31.57     12.72 o 
  -6   1   4      252.43      272.45     21.05 o 
  -5   1   4      698.10      706.13     18.54 o 
  -4   1   4      115.06      120.87      6.57 o 
  -3   1   4      687.54      725.03     14.44 o 
  -2   1   4      206.04      216.67      6.37 o 
  -1   1   4    10960.06    10129.25     93.09 o 
   0   1   4     5101.18     4959.76     41.73 o 
   1   1   4    11024.85    10143.44     62.59 o 
   2   1   4      207.58      215.67      6.54 o 
   3   1   4      706.01      748.16     13.40 o 
   4   1   4      109.46      107.30      6.85 o 
   5   1   4      714.97      697.23     20.41 o 
   6   1   4      253.32      241.34     19.91 o 
   7   1   4       40.83       21.16     17.37 o 
   8   1   4       13.52       23.68     18.41 o 
  -8   2   4       43.45       41.88     16.62 o 
  -7   2   4        5.39        9.80      7.78 o 
  -6   2   4       70.58       68.07     10.52 o 
  -5   2   4      276.57      246.47     12.00 o 
  -4   2   4       29.28       29.47      5.33 o 
  -3   2   4      840.26      874.75     13.07 o 
  -2   2   4     1094.66     1105.23     13.97 o 
  -1   2   4     2906.07     2905.55     34.71 o 
   0   2   4     3980.87     3718.04     31.72 o 
   1   2   4     2924.53     2951.00     22.99 o 
   2   2   4     1084.12     1094.63     14.85 o 
   3   2   4      833.49      860.62     14.91 o 
   4   2   4       28.36       19.52      4.42 o 
   5   2   4      281.55      314.88     13.23 o 
   6   2   4       70.48       95.42     15.10 o 
   7   2   4        5.52       -3.36      9.00 o 
   8   2   4       42.07       70.29     16.85 o 
  -8   3   4        8.43       27.32     15.17 o 
  -7   3   4       54.04       50.69     11.22 o 
  -6   3   4       16.08       12.70      7.29 o 
  -5   3   4      597.16      588.34     21.18 o 
  -4   3   4      258.78      228.32     14.35 o 
  -3   3   4       52.13       60.53      7.41 o 
  -2   3   4     1340.94     1388.09     16.15 o 
  -1   3   4     1288.34     1230.17     17.20 o 
   0   3   4      719.34      722.92     15.10 o 
   1   3   4     1319.58     1285.07     13.13 o 
   2   3   4     1362.27     1369.11     17.42 o 
   3   3   4       51.20       48.12      4.95 o 
   4   3   4      254.49      272.51     13.28 o 
   5   3   4      604.15      550.26     17.39 o 
   6   3   4       16.75       23.08      7.02 o 
   7   3   4       55.89       73.31     15.11 o 
   8   3   4        8.27       -5.33     12.36 o 
  -8   4   4        4.70        6.82      9.39 o 
  -7   4   4       19.16       31.36      9.69 o 
  -6   4   4       51.83       61.51     14.02 o 
  -5   4   4       83.37       60.36      9.58 o 
  -4   4   4      727.56      729.52     17.72 o 
  -3   4   4       47.63       58.57      6.28 o 
  -2   4   4      409.53      410.25     11.88 o 
  -1   4   4      258.99      257.13     10.81 o 
   0   4   4      869.21      918.21     23.12 o 
   1   4   4      248.81      245.93      5.88 o 
   2   4   4      412.08      393.66     10.10 o 
   3   4   4       46.75       51.75      5.73 o 
   4   4   4      723.78      729.23     19.98 o 
   5   4   4       79.67       79.35      9.28 o 
   6   4   4       50.00       41.28      7.91 o 
   7   4   4       20.76       18.79      9.44 o 
   8   4   4        4.83       12.96     13.24 o 
  -8   5   4        4.87       11.85      8.60 o 
  -7   5   4        8.77       20.32      9.72 o 
  -6   5   4        0.16        9.18      7.61 o 
  -5   5   4      169.00      159.10     13.88 o 
  -4   5   4      234.42      238.29     14.45 o 
  -3   5   4      411.39      417.20     17.42 o 
  -2   5   4       36.12       41.81      8.64 o 
  -1   5   4     2713.73     2773.69     47.57 o 
   0   5   4        4.67        6.28      9.78 o 
   1   5   4     2741.94     2821.02     32.52 o 
   2   5   4       35.26       38.17      3.36 o 
   3   5   4      416.33      398.72     12.38 o 
   4   5   4      236.72      240.78     15.17 o 
   5   5   4      170.74      165.68     14.71 o 
   6   5   4        0.23       -5.57      5.57 o 
   7   5   4        8.53       14.01      9.37 o 
   8   5   4        4.95        7.90     14.53 o 
  -7   6   4        1.39        1.07      8.70 o 
  -6   6   4       89.69       72.44     11.68 o 
  -5   6   4       11.94       24.57      8.10 o 
  -4   6   4       79.90       85.47     10.84 o 
  -3   6   4      154.78      161.89     10.10 o 
  -2   6   4       98.76      110.29      8.12 o 
  -1   6   4      337.64      346.26     16.49 o 
   0   6   4     2484.38     2361.71     44.23 o 
   1   6   4      346.29      353.50     13.56 o 
   2   6   4      100.28      126.13      8.87 o 
   3   6   4      157.94      166.34     15.74 o 
   4   6   4       81.89       83.75     10.53 o 
   5   6   4       13.23       20.64      8.34 o 
   6   6   4       87.69      115.66     35.60 o 
   7   6   4        1.71       -0.06      9.52 o 
  -7   7   4        9.72       -4.34      8.59 o 
  -6   7   4       39.32       32.85      9.72 o 
  -5   7   4       73.57       75.92     12.74 o 
  -4   7   4      336.06      334.19     17.73 o 
  -3   7   4       98.30       95.14     13.56 o 
  -2   7   4      651.57      699.37     17.93 o 
  -1   7   4       38.69       54.45      9.89 o 
   0   7   4      479.34      470.83     19.94 o 
   1   7   4       40.00       37.69      5.52 o 
   2   7   4      641.92      660.89     27.19 o 
   3   7   4      100.87       92.35     14.77 o 
   4   7   4      331.61      328.41     23.64 o 
   5   7   4       77.91      101.16     27.98 o 
   6   7   4       37.56       40.83     13.29 o 
   7   7   4        9.62       -1.01     13.07 o 
  -7   8   4        0.02       -3.22     13.49 o 
  -6   8   4       54.85       28.97     25.71 o 
  -5   8   4        0.33        5.79      7.46 o 
  -4   8   4      136.97      174.25     14.88 o 
  -3   8   4      323.00      339.94     30.36 o 
  -2   8   4      194.35      192.02     12.32 o 
  -1   8   4      115.01      105.37     12.07 o 
   0   8   4       49.78       60.38     10.72 o 
   1   8   4      114.79      120.41     10.54 o 
   2   8   4      196.91      184.64     18.28 o 
   3   8   4      327.41      284.03     22.12 o 
   4   8   4      137.02      135.46     18.88 o 
   5   8   4        0.25        0.81     23.53 o 
   6   8   4       56.31       50.81     15.64 o 
   7   8   4        0.03       10.32     16.37 o 
  -6   9   4       24.38       32.84     13.35 o 
  -5   9   4       68.84       57.15     15.13 o 
  -4   9   4       93.71       87.54     15.44 o 
  -3   9   4       27.86       26.46     10.97 o 
  -2   9   4      105.36      102.63     18.52 o 
  -1   9   4      192.60      216.94     12.11 o 
   0   9   4      114.89      116.80     10.85 o 
   1   9   4      190.73      237.22     19.92 o 
   2   9   4      101.17      106.60     33.16 o 
   3   9   4       24.60       24.73     12.19 o 
   4   9   4       94.49       81.96     16.07 o 
   5   9   4       69.97       55.19     24.19 o 
   6   9   4       24.14        6.48     13.28 o 
  -5  10   4        4.50       22.55     13.09 o 
  -4  10   4       55.71       50.69     14.61 o 
  -3  10   4       45.13       41.04     12.46 o 
  -2  10   4      172.19      170.95     19.39 o 
  -1  10   4        0.53       10.78      9.91 o 
   0  10   4       18.21       13.07      9.95 o 
   1  10   4        0.45       -4.30      9.12 o 
   2  10   4      168.37      153.49     33.04 o 
   3  10   4       44.42       29.78     14.17 o 
   4  10   4       55.82       45.30     26.95 o 
   5  10   4        4.82      -10.32     13.62 o 
  -4  11   4       33.07       55.16     17.99 o 
  -3  11   4       48.47       41.23     14.18 o 
  -2  11   4      108.59      120.55     18.83 o 
  -1  11   4      100.23      106.00     16.65 o 
   0  11   4        0.22       10.29     10.38 o 
   1  11   4      104.39       97.22     16.47 o 
   2  11   4      110.33      114.64     19.48 o 
   3  11   4       49.90       44.54     14.92 o 
   4  11   4       31.03       17.54     15.08 o 
   5  11   4       30.84       -0.03     26.72 o 
  -3  12   4        4.37        6.34     14.56 o 
  -2  12   4       44.23       32.70     14.18 o 
  -1  12   4      108.13      138.35     27.69 o 
   0  12   4        3.49       -8.31     10.65 o 
   1  12   4      108.88       99.14     38.43 o 
   2  12   4       43.76       34.67     20.77 o 
   3  12   4        4.38        7.93     14.97 o 
   4  12   4        5.94       -1.51     26.65 o 
  -2  13   4       10.74        9.66     22.51 o 
  -1  13   4        6.98       20.13     14.58 o 
   0  13   4      138.57      131.80     28.29 o 
   1  13   4        7.49        7.25     14.43 o 
   2  13   4        9.92       -1.03     17.98 o 
   1   0   5      703.74      698.70     10.06 o 
   2   0   5     1426.75     1492.30     17.73 o 
   3   0   5     1853.02     1877.59     22.44 o 
   4   0   5      852.42      850.91     20.73 o 
   5   0   5        2.62        2.13      5.68 o 
   6   0   5        3.83       -7.72      8.77 o 
   7   0   5        1.01        2.82      9.48 o 
   8   0   5       39.76       39.13     14.46 o 
  -8   1   5       42.87       56.07     17.13 o 
  -7   1   5        4.84       10.57     11.20 o 
  -6   1   5       51.12       48.22      9.66 o 
  -5   1   5       66.66       68.03      7.82 o 
  -4   1   5      361.70      346.30     13.75 o 
  -3   1   5      648.12      629.48     12.16 o 
  -2   1   5      347.93      422.19     11.63 o 
  -1   1   5      520.26      526.07     11.22 o 
   0   1   5     2748.42     2599.44     33.22 o 
   1   1   5      518.56      500.34      7.91 o 
   2   1   5      355.26      406.11      9.43 o 
   3   1   5      665.33      651.08     15.01 o 
   4   1   5      372.45      379.74     12.23 o 
   5   1   5       69.77       74.99      9.74 o 
   6   1   5       52.53       46.44     11.54 o 
   7   1   5        5.21        1.99     20.37 o 
   8   1   5       39.89       13.41     20.73 o 
  -8   2   5       15.88        7.39     12.70 o 
  -7   2   5       66.00      102.69     13.47 o 
  -6   2   5       42.65       35.30     12.91 o 
  -5   2   5      350.23      349.61     19.67 o 
  -4   2   5      159.21      157.45      9.40 o 
  -3   2   5       94.45       88.64      5.35 o 
  -2   2   5     1818.87     1795.22     20.18 o 
  -1   2   5      552.35      531.71     10.64 o 
   0   2   5      133.21      148.25      6.31 o 
   1   2   5      530.84      535.89      8.66 o 
   2   2   5     1835.02     1762.53     20.41 o 
   3   2   5       95.28      103.62      6.19 o 
   4   2   5      157.52      153.53      9.93 o 
   5   2   5      343.23      331.77     13.63 o 
   6   2   5       40.66       46.14     12.02 o 
   7   2   5       67.38       65.18     15.24 o 
   8   2   5       16.47       10.16     19.15 o 
  -8   3   5       19.24       25.30     14.61 o 
  -7   3   5      133.69      147.95     20.35 o 
  -6   3   5      193.62      204.18     19.67 o 
  -5   3   5      153.13      169.33     10.94 o 
  -4   3   5      123.98      120.97      8.87 o 
  -3   3   5      151.50      162.85      8.74 o 
  -2   3   5       82.10       83.66      4.69 o 
  -1   3   5       64.10       51.31      4.53 o 
   0   3   5      414.99      446.50      7.41 o 
   1   3   5       77.76       85.34      3.74 o 
   2   3   5       74.89       86.98      5.11 o 
   3   3   5      149.49      155.77      7.36 o 
   4   3   5      117.50       99.21      9.39 o 
   5   3   5      146.49      181.67     11.38 o 
   6   3   5      192.97      179.58     15.21 o 
   7   3   5      134.24      159.13     20.70 o 
   8   3   5       18.82        5.04     13.85 o 
  -8   4   5       17.90       27.36     10.69 o 
  -7   4   5       91.50      105.70     16.11 o 
  -6   4   5      173.35      156.20     15.36 o 
  -5   4   5       30.42       31.32      8.23 o 
  -4   4   5       49.54       45.55      7.82 o 
  -3   4   5       36.58       44.11      6.13 o 
  -2   4   5       34.90       35.25      5.21 o 
  -1   4   5     1233.06     1228.53     25.07 o 
   0   4   5        9.97       10.81      5.79 o 
   1   4   5     1242.27     1263.00     13.42 o 
   2   4   5       37.37       32.63      3.80 o 
   3   4   5       34.29       40.63      5.58 o 
   4   4   5       47.43       45.90      6.98 o 
   5   4   5       33.02       37.72      7.54 o 
   6   4   5      176.21      189.35     13.15 o 
   7   4   5       93.61       87.40     22.70 o 
   8   4   5       17.94       18.35     13.04 o 
  -8   5   5       25.42       33.44     16.84 o 
  -7   5   5       36.43       40.04     14.30 o 
  -6   5   5       38.57       36.07      9.56 o 
  -5   5   5       42.04       29.94      8.37 o 
  -4   5   5      852.55      850.46     30.47 o 
  -3   5   5        2.30       -1.96      3.88 o 
  -2   5   5     1055.35     1003.43     20.04 o 
  -1   5   5        7.56        6.75     19.67 o 
   0   5   5      389.12      447.51     18.06 o 
   1   5   5        8.38        3.75      3.54 o 
   2   5   5     1059.52      969.93     36.13 o 
   3   5   5        1.67        0.41      4.04 o 
   4   5   5      851.26      825.13     19.66 o 
   5   5   5       42.68       39.04      7.82 o 
   6   5   5       39.76       46.46      8.91 o 
   7   5   5       35.04       11.75      8.84 o 
   8   5   5       25.53       50.26     27.53 o 
  -7   6   5       57.28       67.48     12.76 o 
  -6   6   5       38.19       25.65     11.02 o 
  -5   6   5       64.26       51.66     10.16 o 
  -4   6   5      100.47       94.60     11.15 o 
  -3   6   5      474.15      511.42     24.53 o 
  -2   6   5      234.73      239.82     13.88 o 
  -1   6   5       38.75       50.19      9.33 o 
   0   6   5      156.38      145.61     24.19 o 
   1   6   5       38.02       63.80     12.21 o 
   2   6   5      242.95      254.11     29.52 o 
   3   6   5      475.96      454.54     23.43 o 
   4   6   5      103.69       99.43     15.18 o 
   5   6   5       62.32       76.61     14.82 o 
   6   6   5       38.01       51.56     13.85 o 
   7   6   5       58.18       61.42     30.49 o 
  -7   7   5       15.49       18.12     10.47 o 
  -6   7   5       85.47       81.07     17.16 o 
  -5   7   5       80.74       89.92     12.85 o 
  -4   7   5      215.22      208.28     15.16 o 
  -3   7   5      207.55      223.52     12.29 o 
  -2   7   5      761.25      759.20     19.45 o 
  -1   7   5       97.62       86.58     11.48 o 
   0   7   5      107.62      143.48     29.93 o 
   1   7   5       93.04       83.03      9.14 o 
   2   7   5      763.02      697.33     27.61 o 
   3   7   5      212.47      197.16     19.35 o 
   4   7   5      214.29      234.22     25.45 o 
   5   7   5       81.47       77.45     15.38 o 
   6   7   5       86.01       58.39     15.10 o 
   7   7   5       15.02       -7.37     26.39 o 
  -7   8   5        2.99       15.52     26.31 o 
  -6   8   5       38.22       26.99      9.58 o 
  -5   8   5       29.87       29.67      9.93 o 
  -4   8   5      122.44      130.94     13.46 o 
  -3   8   5       77.16       84.00     13.02 o 
  -2   8   5      196.04      208.31     12.22 o 
  -1   8   5        4.85       23.09     11.54 o 
   0   8   5      193.28      213.17     16.74 o 
   1   8   5        4.76        5.78      6.17 o 
   2   8   5      202.63      212.21     42.06 o 
   3   8   5       80.58       71.95     13.76 o 
   4   8   5      120.04      136.52     19.00 o 
   5   8   5       30.26       39.44     13.79 o 
   6   8   5       38.76       31.58     14.53 o 
   7   8   5        3.22       13.54     17.03 o 
  -6   9   5       51.89       17.92     13.51 o 
  -5   9   5       55.01       29.06     10.42 o 
  -4   9   5       18.56       10.45     11.71 o 
  -3   9   5       19.36       14.78     10.94 o 
  -2   9   5      151.64      172.62     11.98 o 
  -1   9   5       97.87       85.93      9.11 o 
   0   9   5      484.21      477.86     23.23 o 
   1   9   5       96.39       98.38     11.52 o 
   2   9   5      159.18      174.66     19.58 o 
   3   9   5       19.42       46.39     13.78 o 
   4   9   5       19.48       19.14     12.79 o 
   5   9   5       54.27       49.50     16.44 o 
   6   9   5       52.13       51.33     17.68 o 
  -5  10   5       31.76       65.00     27.74 o 
  -4  10   5       34.49       43.23     20.65 o 
  -3  10   5       60.14       56.81     21.33 o 
  -2  10   5       47.97       56.10     19.77 o 
  -1  10   5      111.30      136.50     14.28 o 
   0  10   5       63.02       66.03     19.62 o 
   1  10   5      110.45      117.19     17.10 o 
   2  10   5       47.21       39.69     13.52 o 
   3  10   5       61.09       51.54     15.06 o 
   4  10   5       34.34       34.55     14.55 o 
   5  10   5       31.36       64.46     17.99 o 
  -4  11   5       51.08       56.37     22.25 o 
  -3  11   5       14.37        6.59     27.67 o 
  -2  11   5       20.97       31.90     12.37 o 
  -1  11   5      167.17      179.67     16.69 o 
   0  11   5       18.26        9.15     12.27 o 
   1  11   5      165.23      158.28     20.44 o 
   2  11   5       19.78       13.13     17.12 o 
   3  11   5       14.20        2.27     12.61 o 
   4  11   5       51.64      104.04     44.08 o 
   5  11   5       17.59       18.87     26.88 o 
  -3  12   5        6.01       14.07     12.41 o 
  -2  12   5       58.62       36.01     16.83 o 
  -1  12   5      112.19       75.67     21.69 o 
   0  12   5        0.23        4.86     12.14 o 
   1  12   5      112.01      121.04     20.06 o 
   2  12   5       58.31       86.11     29.68 o 
   3  12   5        5.94      -13.97     13.97 o 
   4  12   5       16.74        4.69     26.40 o 
  -2  13   5        9.83       14.20     20.55 o 
  -1  13   5        0.74        9.31     12.52 o 
   0  13   5       34.59       22.67     18.15 o 
   1  13   5        1.05       10.65     14.98 o 
   2  13   5        9.54       -4.17     17.45 o 
   0   0   6      164.09      161.83      9.49 o 
   1   0   6     1385.62     1358.53     16.79 o 
   2   0   6     4122.53     4065.64     35.65 o 
   3   0   6       53.81       56.19      5.00 o 
   4   0   6       17.44       14.23      4.85 o 
   5   0   6      523.93      503.69     19.39 o 
   6   0   6       46.37       43.46      9.36 o 
   7   0   6       11.72       12.84     11.30 o 
   8   0   6       54.74       55.99     29.27 o 
  -8   1   6       91.34       87.54     18.93 o 
  -7   1   6       24.32       11.93     15.10 o 
  -6   1   6       91.11      109.40     12.42 o 
  -5   1   6       44.43       45.99      7.42 o 
  -4   1   6      462.80      454.56     19.11 o 
  -3   1   6       86.52       93.23      6.02 o 
  -2   1   6      955.99      994.92     14.93 o 
  -1   1   6       72.70       87.46      5.09 o 
   0   1   6      983.35      943.82     15.06 o 
   1   1   6       69.38       70.14      5.04 o 
   2   1   6      968.79     1025.32     19.45 o 
   3   1   6       84.52       89.53      6.79 o 
   4   1   6      467.46      467.60     13.89 o 
   5   1   6       44.83       53.29     10.23 o 
   6   1   6       92.54      103.62     15.65 o 
   7   1   6       23.69       15.57     11.71 o 
   8   1   6       89.34       78.48     20.63 o 
  -8   2   6       66.03       47.73     14.73 o 
  -7   2   6       25.08       20.34     11.84 o 
  -6   2   6       50.08       32.57      8.50 o 
  -5   2   6      437.46      428.95     17.44 o 
  -4   2   6      242.80      270.71     16.63 o 
  -3   2   6      809.53      809.63     19.66 o 
  -2   2   6     1049.90     1020.30     15.20 o 
  -1   2   6     1217.03     1162.05     17.28 o 
   0   2   6      352.13      376.09      7.50 o 
   1   2   6     1211.53     1157.22     13.37 o 
   2   2   6     1044.70      981.75     14.90 o 
   3   2   6      806.87      824.77     15.12 o 
   4   2   6      247.97      247.11     10.51 o 
   5   2   6      432.18      399.45     16.56 o 
   6   2   6       47.36       39.57     11.46 o 
   7   2   6       24.44       20.59     11.55 o 
   8   2   6       66.22       38.95     30.81 o 
  -8   3   6       27.01       29.59     12.92 o 
  -7   3   6        3.84        4.75      8.41 o 
  -6   3   6       19.39       20.69      8.37 o 
  -5   3   6       37.65       45.81      8.50 o 
  -4   3   6     1101.15     1041.15     22.04 o 
  -3   3   6      279.32      258.21     10.71 o 
  -2   3   6      722.86      761.11     13.15 o 
  -1   3   6      212.29      222.06      8.21 o 
   0   3   6      109.45      107.53      4.32 o 
   1   3   6      213.75      213.36      6.21 o 
   2   3   6      734.69      761.09     13.23 o 
   3   3   6      278.77      288.56      9.48 o 
   4   3   6     1087.15     1020.84     29.61 o 
   5   3   6       39.36       50.60      8.62 o 
   6   3   6       19.08       33.43      9.12 o 
   7   3   6        3.93       30.54     12.61 o 
   8   3   6       26.76        9.41     16.09 o 
  -8   4   6       16.14        0.55     13.29 o 
  -7   4   6        1.82       -2.95     10.81 o 
  -6   4   6       27.39       27.88     10.80 o 
  -5   4   6       43.41       60.23     10.31 o 
  -4   4   6      501.48      484.71     24.31 o 
  -3   4   6       78.04       81.05      8.27 o 
  -2   4   6     1139.09     1152.49     18.01 o 
  -1   4   6      972.29      946.82     22.88 o 
   0   4   6     2993.72     2989.68     39.13 o 
   1   4   6      950.72      936.37     11.86 o 
   2   4   6     1147.58     1162.00     16.65 o 
   3   4   6       77.49       84.52      6.42 o 
   4   4   6      505.97      471.21     14.84 o 
   5   4   6       48.31       71.07      8.71 o 
   6   4   6       24.19       18.71      7.25 o 
   7   4   6        1.92        3.04      8.49 o 
   8   4   6       16.75        2.11     14.61 o 
  -8   5   6       31.11       45.64     21.20 o 
  -7   5   6        3.43        7.40      8.94 o 
  -6   5   6       25.69        9.15      8.64 o 
  -5   5   6       90.08       88.51     14.22 o 
  -4   5   6      216.90      232.26     12.40 o 
  -3   5   6      186.30      209.80     13.15 o 
  -2   5   6       18.85        9.73      4.43 o 
  -1   5   6       20.58       20.37      7.19 o 
   0   5   6      123.27      107.22      8.60 o 
   1   5   6       18.79       33.82      5.17 o 
   2   5   6       18.88        7.22      6.76 o 
   3   5   6      188.37      166.94     10.98 o 
   4   5   6      206.58      218.86     26.15 o 
   5   5   6       90.66       72.33     10.82 o 
   6   5   6       28.78       14.97     13.57 o 
   7   5   6        3.37        4.20     11.51 o 
   8   5   6       30.73       41.86     28.09 o 
  -7   6   6       10.26        9.69      9.48 o 
  -6   6   6       21.79       23.58      8.76 o 
  -5   6   6       24.99       26.23      8.45 o 
  -4   6   6      225.77      231.10     15.35 o 
  -3   6   6      329.62      332.19     16.47 o 
  -2   6   6      399.71      397.48     14.25 o 
  -1   6   6      180.19      206.94     15.59 o 
   0   6   6     1141.98     1144.30     31.51 o 
   1   6   6      173.92      197.35     11.69 o 
   2   6   6      388.62      409.52     20.65 o 
   3   6   6      324.35      334.73     21.37 o 
   4   6   6      221.44      269.01     21.16 o 
   5   6   6       25.85       26.02     14.95 o 
   6   6   6       22.07       20.77     12.16 o 
   7   6   6       10.28       39.91     21.92 o 
  -7   7   6        8.31        8.25     11.43 o 
  -6   7   6        8.32        3.60      8.15 o 
  -5   7   6       21.68       12.86      8.19 o 
  -4   7   6      193.94      168.59     16.07 o 
  -3   7   6        8.74       -0.07      5.21 o 
  -2   7   6      227.34      205.36     11.95 o 
  -1   7   6       21.52       26.08      9.11 o 
   0   7   6      195.50      210.37     16.04 o 
   1   7   6       23.26       24.94      6.94 o 
   2   7   6      227.06      204.86     17.57 o 
   3   7   6       10.41        6.81      9.07 o 
   4   7   6      187.71      179.68     32.00 o 
   5   7   6       22.07       -3.78      9.24 o 
   6   7   6        8.07       -1.86     11.07 o 
   7   7   6        8.48        3.65     13.99 o 
  -7   8   6       12.32       21.02     14.85 o 
  -6   8   6        2.77        2.13      8.61 o 
  -5   8   6      122.40      123.33     14.75 o 
  -4   8   6      102.28       97.09     12.21 o 
  -3   8   6      106.28      123.66     12.68 o 
  -2   8   6      309.78      309.44     14.87 o 
  -1   8   6      449.34      383.92     21.43 o 
   0   8   6       87.18       86.92      9.96 o 
   1   8   6      459.41      461.04     22.90 o 
   2   8   6      311.65      315.73     22.39 o 
   3   8   6      101.85       92.22     29.35 o 
   4   8   6       97.90       98.50     19.29 o 
   5   8   6      119.83      101.55     18.13 o 
   6   8   6        2.83       -3.21     10.29 o 
   7   8   6       12.36       40.98     20.73 o 
  -6   9   6       21.25       11.25     10.09 o 
  -5   9   6        3.55        6.03      8.38 o 
  -4   9   6       22.32       13.65      8.54 o 
  -3   9   6        0.23        4.74      6.84 o 
  -2   9   6        3.42       -4.78      4.78 o 
  -1   9   6       16.49       21.67      8.39 o 
   0   9   6       26.00       30.31      7.72 o 
   1   9   6       15.90       23.29      7.83 o 
   2   9   6        3.34      -10.56     10.56 o 
   3   9   6        0.25       -8.95      8.95 o 
   4   9   6       21.47       10.77     12.11 o 
   5   9   6        3.79       -9.67     10.73 o 
   6   9   6       21.22       15.02     14.60 o 
  -5  10   6       28.82       34.05     14.76 o 
  -4  10   6       14.59       13.18     11.04 o 
  -3  10   6       58.11       64.03     19.36 o 
  -2  10   6      152.11      145.68     18.01 o 
  -1  10   6       65.84       75.20     12.52 o 
   0  10   6      149.82      145.38     17.18 o 
   1  10   6       65.66       81.95     15.71 o 
   2  10   6      151.74      153.53     33.94 o 
   3  10   6       56.90       20.69     13.43 o 
   4  10   6       14.26        9.95     20.70 o 
   5  10   6       28.08       20.16     15.04 o 
  -4  11   6        9.00       12.85     19.19 o 
  -3  11   6       42.12       20.07     18.61 o 
  -2  11   6        5.38        6.58     10.21 o 
  -1  11   6        8.93       36.14     10.57 o 
   0  11   6       31.97       18.70     11.64 o 
   1  11   6        8.40       15.34     13.39 o 
   2  11   6        5.45      -11.15     11.15 o 
   3  11   6       42.76       23.27     23.50 o 
   4  11   6        8.72        8.61     16.38 o 
   5  11   6       16.01       -6.66     25.69 o 
  -3  12   6       71.78       64.82     17.30 o 
  -2  12   6        3.88       20.18     13.44 o 
  -1  12   6       95.87       74.33     22.84 o 
   0  12   6        0.31       -1.51     13.96 o 
   1  12   6      100.27      128.20     24.10 o 
   2  12   6        4.14       18.11     13.44 o 
   3  12   6       70.81       48.56     19.14 o 
   4  12   6       15.86       -4.90     26.14 o 
   0  13   6       16.86       15.41     23.85 o 
   1  13   6        7.10       -3.97     13.33 o 
   2  13   6        2.30        2.60     23.03 o 
   1   0   7      167.97      151.94      5.37 o 
   2   0   7     3170.96     3323.16     31.70 o 
   3   0   7        1.59        2.80      3.12 o 
   4   0   7      540.84      572.10     19.74 o 
   5   0   7       16.08       34.03      7.67 o 
   6   0   7       28.97       21.69      8.18 o 
   7   0   7       18.13       -4.34      9.24 o 
   8   0   7        8.24      -12.51     18.24 o 
  -8   1   7        5.39        8.11     17.04 o 
  -7   1   7       76.93       81.35     16.16 o 
  -6   1   7        9.96        3.08      6.61 o 
  -5   1   7      221.14      201.89     12.01 o 
  -4   1   7      523.46      504.72     15.31 o 
  -3   1   7      231.71      251.72      9.04 o 
  -2   1   7     1221.70     1215.72     17.29 o 
  -1   1   7     1241.83     1221.44     19.62 o 
   0   1   7      140.67      130.51      6.56 o 
   1   1   7     1229.24     1210.38     16.83 o 
   2   1   7     1217.27     1224.82     23.23 o 
   3   1   7      227.05      231.01     10.12 o 
   4   1   7      516.42      542.50     15.49 o 
   5   1   7      222.77      240.19     21.36 o 
   6   1   7       11.62       12.17      7.40 o 
   7   1   7       77.04       99.10     16.89 o 
   8   1   7        5.48        4.03     13.66 o 
  -8   2   7       91.70       78.14     17.88 o 
  -7   2   7       61.51       50.35     29.37 o 
  -6   2   7       73.41       38.23      9.59 o 
  -5   2   7       68.81       76.87      8.92 o 
  -4   2   7       76.79       76.20     10.44 o 
  -3   2   7       53.60       47.95      4.94 o 
  -2   2   7     2036.12     2010.43     25.55 o 
  -1   2   7        5.71        6.74      3.28 o 
   0   2   7      308.18      313.57      6.41 o 
   1   2   7        7.23       14.57      2.59 o 
   2   2   7     2005.52     2010.31     23.28 o 
   3   2   7       56.32       55.66      5.41 o 
   4   2   7       79.20       83.78      7.26 o 
   5   2   7       68.74       79.19      8.92 o 
   6   2   7       72.21       76.50     34.01 o 
   7   2   7       60.95       87.11     22.63 o 
   8   2   7       93.15      111.69     22.14 o 
  -8   3   7       44.08       67.25     15.33 o 
  -7   3   7        5.45       12.41      8.72 o 
  -6   3   7        7.59        4.69      8.20 o 
  -5   3   7       11.01       14.16      6.94 o 
  -4   3   7      223.07      223.09     11.69 o 
  -3   3   7     1813.18     1800.40     28.48 o 
  -2   3   7     2793.14     2777.87     29.64 o 
  -1   3   7       38.14       42.71      5.04 o 
   0   3   7     1084.48     1150.52     14.58 o 
   1   3   7       40.84       45.59      3.44 o 
   2   3   7     2776.18     2765.47     28.69 o 
   3   3   7     1812.05     1796.98     24.15 o 
   4   3   7      227.79      213.42     10.10 o 
   5   3   7        9.78        8.01      4.87 o 
   6   3   7        7.03        4.10     10.80 o 
   7   3   7        5.68       -3.88     10.19 o 
   8   3   7       45.03       48.46     19.45 o 
  -8   4   7       10.96       17.48     14.12 o 
  -7   4   7       12.79        6.46      7.95 o 
  -6   4   7       86.46       85.07     12.84 o 
  -5   4   7       43.30       34.70      8.47 o 
  -4   4   7      184.13      184.69     11.40 o 
  -3   4   7      473.11      464.91     14.79 o 
  -2   4   7     1150.27     1165.06     18.15 o 
  -1   4   7       94.33      101.38      6.97 o 
   0   4   7      209.02      238.85      6.29 o 
   1   4   7       93.90      123.18      5.13 o 
   2   4   7     1170.70     1178.54     17.08 o 
   3   4   7      467.17      480.08     13.65 o 
   4   4   7      187.57      186.26      9.83 o 
   5   4   7       43.24       49.00      9.21 o 
   6   4   7       88.59      101.71     11.20 o 
   7   4   7       12.97       -2.58     10.66 o 
   8   4   7       11.33       19.98     29.08 o 
  -8   5   7       25.95       11.26     12.69 o 
  -7   5   7       42.97       40.02     12.38 o 
  -6   5   7      206.42      239.60     18.58 o 
  -5   5   7       36.31       26.75      8.57 o 
  -4   5   7       24.53       40.13      7.34 o 
  -3   5   7      278.26      280.81     13.91 o 
  -2   5   7      628.74      626.02     18.50 o 
  -1   5   7       39.21       38.01      8.98 o 
   0   5   7      360.39      354.72     11.21 o 
   1   5   7       37.37       39.82      5.53 o 
   2   5   7      624.81      615.43     19.33 o 
   3   5   7      278.41      291.54     13.89 o 
   4   5   7       23.84       27.07     11.83 o 
   5   5   7       36.44       35.04      9.07 o 
   6   5   7      205.72      206.61     16.79 o 
   7   5   7       42.25       45.33     20.92 o 
  -7   6   7       44.39       71.93     14.40 o 
  -6   6   7      124.31      152.33     16.56 o 
  -5   6   7       40.17       36.81      9.16 o 
  -4   6   7       58.50       56.74      9.79 o 
  -3   6   7      608.78      587.22     17.95 o 
  -2   6   7       34.91       45.56      7.15 o 
  -1   6   7      193.03      201.08     16.40 o 
   0   6   7       20.30       38.19      6.63 o 
   1   6   7      192.04      208.44     13.87 o 
   2   6   7       38.68       61.29     10.99 o 
   3   6   7      611.48      600.45     30.67 o 
   4   6   7       62.76       62.05     12.65 o 
   5   6   7       37.58       23.08     12.28 o 
   6   6   7      122.59      125.44     19.10 o 
   7   6   7       44.36       98.06     26.99 o 
  -7   7   7       34.23       46.26     11.63 o 
  -6   7   7       52.28       51.62     11.35 o 
  -5   7   7       87.29       74.52     12.07 o 
  -4   7   7      129.93      134.83     13.65 o 
  -3   7   7       79.94       88.23      9.80 o 
  -2   7   7      245.65      250.37     13.40 o 
  -1   7   7      274.58      286.26     19.67 o 
   0   7   7       79.84       82.79      9.42 o 
   1   7   7      273.35      281.29     15.06 o 
   2   7   7      242.44      246.03     20.32 o 
   3   7   7       81.70       92.10     14.91 o 
   4   7   7      127.89      110.20     16.83 o 
   5   7   7       89.99      105.82     17.75 o 
   6   7   7       52.89       51.52     21.66 o 
   7   7   7       33.82       58.21     49.13 o 
  -6   8   7       23.08       18.15     10.63 o 
  -5   8   7        1.30        8.95      8.76 o 
  -4   8   7      127.16      123.24     13.46 o 
  -3   8   7       38.03       50.78     17.69 o 
  -2   8   7        1.76        0.77      5.03 o 
  -1   8   7      166.07      154.65     13.12 o 
   0   8   7       18.62       21.83      9.13 o 
   1   8   7      169.77      158.71     13.51 o 
   2   8   7        1.50        7.36     10.02 o 
   3   8   7       37.21       27.60     12.22 o 
   4   8   7      126.59      121.22     18.39 o 
   5   8   7        1.32       -0.95     10.84 o 
   6   8   7       22.91       20.45     14.10 o 
  -6   9   7       24.30       21.60     11.54 o 
  -5   9   7       21.72       31.80     10.28 o 
  -4   9   7       55.46       46.09     10.54 o 
  -3   9   7       77.55       73.58     11.08 o 
  -2   9   7      167.57      163.85     12.82 o 
  -1   9   7       71.07       72.08     11.80 o 
   0   9   7       81.10      100.84     11.32 o 
   1   9   7       71.87       75.86     14.24 o 
   2   9   7      164.84      219.33     20.86 o 
   3   9   7       76.44       94.02     17.35 o 
   4   9   7       57.73       76.05     16.58 o 
   5   9   7       21.16       24.89     14.65 o 
   6   9   7       24.52       20.01     15.29 o 
  -5  10   7       16.04       16.51     12.44 o 
  -4  10   7       25.27       36.81     14.05 o 
  -3  10   7       17.56       17.66     10.70 o 
  -2  10   7       14.09       19.53      8.53 o 
  -1  10   7        6.70        8.66      6.27 o 
   0  10   7        5.84       14.78      8.49 o 
   1  10   7        6.98        0.08      7.35 o 
   2  10   7       15.12        1.83     30.33 o 
   3  10   7       17.38        7.92     22.54 o 
   4  10   7       25.77       16.81     14.56 o 
   5  10   7       16.80       26.91     15.80 o 
  -4  11   7       34.81       27.28     18.73 o 
  -3  11   7       26.21       33.64     19.80 o 
  -2  11   7       19.54       19.85     14.91 o 
  -1  11   7       55.98       51.95     14.61 o 
   0  11   7       23.30       55.41     23.92 o 
   1  11   7       55.42       29.42     17.49 o 
   2  11   7       20.10       29.27     32.64 o 
   3  11   7       27.56        4.81     14.72 o 
   4  11   7       34.58       15.99     13.77 o 
   5  11   7       34.16       12.92     25.46 o 
  -3  12   7        0.57       18.41     14.16 o 
  -2  12   7        4.73        8.77     12.25 o 
  -1  12   7       17.48       17.39     16.48 o 
   0  12   7        7.94       -5.75     21.14 o 
   1  12   7       17.04       -7.69     20.63 o 
   2  12   7        4.22       15.69     28.15 o 
   3  12   7        0.54       26.01     30.87 o 
   0  13   7        1.08        2.09     24.38 o 
   1  13   7       15.04      -14.38     28.17 o 
   0   0   8      412.74      390.94     23.39 o 
   1   0   8      284.36      285.69      9.53 o 
   2   0   8      220.41      193.47     11.36 o 
   3   0   8        0.04        0.24      3.28 o 
   4   0   8      526.23      525.77     18.72 o 
   5   0   8       80.62       82.63     10.90 o 
   6   0   8        2.28       -2.55      6.54 o 
   7   0   8        7.96        9.57     11.77 o 
   8   0   8        7.04        0.97     11.74 o 
  -8   1   8        6.72       27.00     13.93 o 
  -7   1   8       61.79       70.34     15.85 o 
  -6   1   8       40.32       29.32      9.63 o 
  -5   1   8        1.10       -0.15      4.84 o 
  -4   1   8      110.36       94.37      8.47 o 
  -3   1   8      230.81      233.90     11.86 o 
  -2   1   8      167.03      170.58      8.10 o 
  -1   1   8     1580.09     1648.45     35.78 o 
   0   1   8      189.81      185.03      8.10 o 
   1   1   8     1553.29     1586.61     20.59 o 
   2   1   8      163.57      187.35      8.80 o 
   3   1   8      230.95      217.50     10.23 o 
   4   1   8      108.01      105.95      9.10 o 
   5   1   8        2.12       -1.74      5.57 o 
   6   1   8       39.55       64.59     10.78 o 
   7   1   8       61.27       52.04     16.11 o 
   8   1   8        6.94        4.14     13.99 o 
  -7   2   8       10.70       14.29     20.18 o 
  -6   2   8      128.95      128.71     11.61 o 
  -5   2   8       93.44       90.14      9.42 o 
  -4   2   8      198.43      213.10     18.46 o 
  -3   2   8      156.50      154.50      9.22 o 
  -2   2   8       21.67       30.19      4.27 o 
  -1   2   8      438.81      451.30     11.61 o 
   0   2   8      119.92      103.64      6.43 o 
   1   2   8      432.50      457.85      8.81 o 
   2   2   8       20.73       23.54      3.82 o 
   3   2   8      153.00      149.86      8.91 o 
   4   2   8      202.38      204.95     11.06 o 
   5   2   8       92.82       92.01     11.06 o 
   6   2   8      130.33      160.90     15.02 o 
   7   2   8       11.33        4.82     11.43 o 
   8   2   8        5.33      -10.88     14.08 o 
  -7   3   8       53.13       41.54     10.83 o 
  -6   3   8       19.59       24.99      8.81 o 
  -5   3   8      104.38       95.63      9.62 o 
  -4   3   8      446.40      477.97     15.97 o 
  -3   3   8      161.40      148.22     12.72 o 
  -2   3   8      762.37      739.71     14.37 o 
  -1   3   8     1517.61     1543.10     23.44 o 
   0   3   8      673.00      700.80     12.89 o 
   1   3   8     1505.56     1561.92     17.36 o 
   2   3   8      776.21      748.98     13.74 o 
   3   3   8      166.45      167.12     12.06 o 
   4   3   8      446.47      439.31     13.50 o 
   5   3   8      102.79      110.67      9.22 o 
   6   3   8       19.35       26.57     10.86 o 
   7   3   8       53.62       45.14     14.50 o 
   8   3   8        5.47       -3.25     13.76 o 
  -8   4   8       15.78       60.60     20.00 o 
  -7   4   8       30.46       54.12     12.35 o 
  -6   4   8       85.94       86.48     16.52 o 
  -5   4   8       24.94       28.72      6.92 o 
  -4   4   8      150.54      162.10     11.66 o 
  -3   4   8      302.59      290.72     12.93 o 
  -2   4   8      304.53      307.97     12.28 o 
  -1   4   8      217.50      222.32      9.60 o 
   0   4   8      905.46      868.82     16.48 o 
   1   4   8      217.50      219.78     11.64 o 
   2   4   8      305.13      291.30      8.92 o 
   3   4   8      309.63      310.29     14.23 o 
   4   4   8      153.96      156.35      9.61 o 
   5   4   8       25.66       29.54     11.50 o 
   6   4   8       85.16       73.76     15.13 o 
   7   4   8       29.68       13.77     17.82 o 
   8   4   8       15.59       20.52     24.64 o 
  -7   5   8       10.61        8.52     10.80 o 
  -6   5   8       27.83       24.86     16.67 o 
  -5   5   8      117.55      106.35     12.79 o 
  -4   5   8      238.66      248.24     15.56 o 
  -3   5   8     1367.05     1272.66     26.59 o 
  -2   5   8       28.44       23.48     10.93 o 
  -1   5   8      474.73      487.73     14.12 o 
   0   5   8       89.13       88.83      6.97 o 
   1   5   8      474.78      484.68     14.28 o 
   2   5   8       31.26       12.04      6.39 o 
   3   5   8     1366.59     1286.96     30.47 o 
   4   5   8      236.10      219.87     24.54 o 
   5   5   8      119.94      146.95     25.89 o 
   6   5   8       27.68       26.52     12.64 o 
   7   5   8       10.29       28.03     18.21 o 
  -7   6   8       13.40        6.70      8.47 o 
  -6   6   8        1.40        5.17      7.90 o 
  -5   6   8       33.33       37.44     13.86 o 
  -4   6   8      238.78      224.95     14.50 o 
  -3   6   8      651.78      661.72     19.59 o 
  -2   6   8        2.23        0.55      6.26 o 
  -1   6   8       42.49       39.70      7.85 o 
   0   6   8       15.94       10.89      4.44 o 
   1   6   8       42.55       45.11      9.10 o 
   2   6   8        2.05       10.27      8.81 o 
   3   6   8      641.26      659.86     28.13 o 
   4   6   8      247.82      239.87     20.19 o 
   5   6   8       34.26       20.46     11.51 o 
   6   6   8        1.40       -1.71     11.69 o 
   7   6   8       13.43       16.29     22.33 o 
  -7   7   8       14.01       13.09     14.65 o 
  -6   7   8       75.29       96.37     22.82 o 
  -5   7   8        8.78        8.05      8.38 o 
  -4   7   8       74.39       69.67     16.34 o 
  -3   7   8       80.72       93.51      9.99 o 
  -2   7   8      172.18      166.10     11.92 o 
  -1   7   8      128.30      119.36     13.49 o 
   0   7   8      984.45      953.15     24.69 o 
   1   7   8      125.48      139.93     12.05 o 
   2   7   8      171.49      173.57     17.12 o 
   3   7   8       84.21       77.04     19.42 o 
   4   7   8       73.90       79.25     15.24 o 
   5   7   8        9.12        2.85     22.25 o 
   6   7   8       78.08       94.11     18.62 o 
   7   7   8       13.61       35.08     25.56 o 
  -6   8   8        3.22       -0.72     10.79 o 
  -5   8   8       53.68       40.02     10.83 o 
  -4   8   8       28.82       36.56      9.99 o 
  -3   8   8       92.29       76.10     10.06 o 
  -2   8   8       41.84       48.45      8.32 o 
  -1   8   8      127.35      139.28     13.15 o 
   0   8   8      101.60       96.05     14.46 o 
   1   8   8      129.87      142.13     12.84 o 
   2   8   8       41.92       50.78     14.53 o 
   3   8   8       90.37       82.26     15.43 o 
   4   8   8       29.31       41.69     32.88 o 
   5   8   8       53.53       84.96     18.05 o 
   6   8   8        3.31        2.83     13.75 o 
  -6   9   8        7.65        4.32     10.48 o 
  -5   9   8       32.89       42.62     11.85 o 
  -4   9   8       47.69       55.72     11.43 o 
  -3   9   8       38.45       27.54     13.20 o 
  -2   9   8       72.57       82.15     10.47 o 
  -1   9   8      191.07      214.15     23.40 o 
   0   9   8       14.37        4.71     16.51 o 
   1   9   8      187.54      180.41     19.65 o 
   2   9   8       73.53       74.18     14.99 o 
   3   9   8       37.54       41.60     16.78 o 
   4   9   8       48.70       42.57     14.81 o 
   5   9   8       32.79       34.32     15.37 o 
   6   9   8        7.88       25.38     25.35 o 
  -5  10   8        7.82        1.56     18.38 o 
  -4  10   8       26.89       34.91     10.40 o 
  -3  10   8       12.61       18.53      8.97 o 
  -2  10   8       15.34        5.11      7.04 o 
  -1  10   8       53.41       29.98     13.46 o 
   0  10   8       54.21       85.66     16.07 o 
   1  10   8       54.45       57.52     27.27 o 
   2  10   8       15.01       -3.45     18.86 o 
   3  10   8       13.31       17.14     22.87 o 
   4  10   8       26.63       35.82     18.48 o 
   5  10   8        8.03       -5.60     12.71 o 
  -4  11   8       13.46       -1.34     13.19 o 
  -3  11   8       16.61        5.25     17.01 o 
  -2  11   8       70.44       64.83     20.22 o 
  -1  11   8       19.15        5.04     10.60 o 
   0  11   8       56.05        0.82     20.22 o 
   1  11   8       20.01        1.79     20.14 o 
   2  11   8       67.82       71.30     28.42 o 
   3  11   8       16.68       16.77     30.19 o 
  -2  12   8        3.29       -1.49     11.95 o 
  -1  12   8       23.75       18.54     19.96 o 
   0  12   8        1.15      -18.18     18.18 o 
   1  12   8       23.69      -18.82     20.79 o 
   2  12   8        3.20      -26.76     27.96 o 
   0  13   8       13.37        4.12     28.79 o 
   1   0   9      445.71      458.84     10.10 o 
   2   0   9      532.80      505.63     11.07 o 
   3   0   9      591.41      553.95     13.11 o 
   4   0   9       19.55       33.17      7.54 o 
   5   0   9      378.29      350.91     18.26 o 
   6   0   9       29.76       23.80      8.70 o 
   7   0   9        3.83        2.89      8.21 o 
   8   0   9        8.10       22.25     20.62 o 
  -7   1   9       74.74       78.35     19.52 o 
  -6   1   9       19.86       14.04      7.47 o 
  -5   1   9      217.38      230.07     19.48 o 
  -4   1   9       86.31       84.18      8.53 o 
  -3   1   9      102.18      114.03      7.28 o 
  -2   1   9      438.36      431.08     11.56 o 
  -1   1   9      138.30      145.09      6.45 o 
   0   1   9       46.54       45.92      5.52 o 
   1   1   9      133.78      144.27      8.18 o 
   2   1   9      440.17      439.94     13.09 o 
   3   1   9       97.21       93.22     12.38 o 
   4   1   9       83.79       76.03      8.46 o 
   5   1   9      220.32      234.51     15.68 o 
   6   1   9       19.69       25.30      9.22 o 
   7   1   9       74.97       99.12     14.41 o 
   8   1   9       35.51       16.95     15.47 o 
  -7   2   9       50.81       26.47     12.15 o 
  -6   2   9      170.98      210.52     20.49 o 
  -5   2   9       18.57       12.34      5.76 o 
  -4   2   9       75.27       80.54      8.69 o 
  -3   2   9      105.22      108.81      8.53 o 
  -2   2   9      529.52      516.62     12.31 o 
  -1   2   9      189.42      195.37      8.59 o 
   0   2   9      881.79      835.45     25.89 o 
   1   2   9      203.70      210.17      7.96 o 
   2   2   9      538.60      553.45     14.39 o 
   3   2   9      110.65      117.36      8.82 o 
   4   2   9       77.31       91.78     10.23 o 
   5   2   9       17.00       15.65      8.41 o 
   6   2   9      172.27      187.18     16.92 o 
   7   2   9       50.00       54.02     15.14 o 
   8   2   9        6.07       22.56     19.26 o 
  -7   3   9       12.62        6.31     11.80 o 
  -6   3   9       48.72       35.92      9.66 o 
  -5   3   9       70.96       68.21      8.93 o 
  -4   3   9       78.86       86.49      9.10 o 
  -3   3   9      264.64      276.77     12.59 o 
  -2   3   9       96.25      111.40      6.89 o 
  -1   3   9      122.42      141.78      8.22 o 
   0   3   9      354.08      344.76     12.14 o 
   1   3   9      117.60      124.13      5.47 o 
   2   3   9      102.35      105.13      6.28 o 
   3   3   9      270.44      271.53     10.25 o 
   4   3   9       79.81       85.40     11.27 o 
   5   3   9       68.54       65.19      9.26 o 
   6   3   9       49.79       59.80     11.90 o 
   7   3   9       12.85       15.88     11.57 o 
   8   3   9        2.76       11.09     25.64 o 
  -7   4   9       62.50       60.45     15.98 o 
  -6   4   9        1.79        2.73      7.26 o 
  -5   4   9      121.02      122.28     11.19 o 
  -4   4   9       66.47       68.98      8.60 o 
  -3   4   9      370.03      366.88     14.41 o 
  -2   4   9      211.99      205.44     15.89 o 
  -1   4   9      135.88      135.46      8.62 o 
   0   4   9        0.00       -3.63      3.63 o 
   1   4   9      140.22      128.94      8.25 o 
   2   4   9      206.80      208.77      9.78 o 
   3   4   9      367.51      373.73     13.73 o 
   4   4   9       64.42       73.82      8.82 o 
   5   4   9      120.11       99.20     10.70 o 
   6   4   9        1.83       -5.78     13.06 o 
   7   4   9       62.77       69.34     23.59 o 
  -7   5   9       41.26       40.69     11.99 o 
  -6   5   9        2.48       -6.97      6.97 o 
  -5   5   9       19.93       17.53      7.99 o 
  -4   5   9        0.79        1.59      5.23 o 
  -3   5   9      616.51      587.48     21.80 o 
  -2   5   9      132.38      120.87     13.04 o 
  -1   5   9      136.71      149.97      9.24 o 
   0   5   9       22.08        8.08      5.60 o 
   1   5   9      134.20      147.32     12.75 o 
   2   5   9      124.80      130.57     11.17 o 
   3   5   9      623.23      609.56     21.32 o 
   4   5   9        0.60       -6.22      6.22 o 
   5   5   9       20.18       20.04     10.91 o 
   6   5   9        2.95        8.25     11.49 o 
  -7   6   9        4.70       11.92     19.98 o 
  -6   6   9       16.93       11.95     11.32 o 
  -5   6   9       36.73       30.35      9.81 o 
  -4   6   9      198.22      189.96     13.08 o 
  -3   6   9      379.95      406.59     22.13 o 
  -2   6   9      283.73      272.43     13.80 o 
  -1   6   9      123.71      128.71     12.03 o 
   0   6   9       89.77      100.54     14.99 o 
   1   6   9      122.61      131.60     12.14 o 
   2   6   9      275.71      270.08     15.39 o 
   3   6   9      366.50      384.65     22.91 o 
   4   6   9      205.65      185.16     18.91 o 
   5   6   9       37.21       48.86     13.95 o 
   6   6   9       16.67       22.56     12.96 o 
   7   6   9        4.74       25.68     23.82 o 
  -7   7   9        7.78       12.52     16.77 o 
  -6   7   9       23.11       10.30      9.93 o 
  -5   7   9        6.92        6.69      7.79 o 
  -4   7   9       66.14       71.86     11.66 o 
  -3   7   9      124.61      128.08     11.59 o 
  -2   7   9       77.29       83.59      9.91 o 
  -1   7   9      130.28      145.52     17.47 o 
   0   7   9        6.92       16.28      9.03 o 
   1   7   9      130.80      114.18     36.44 o 
   2   7   9       82.54       99.37     24.15 o 
   3   7   9      125.93      124.99     16.37 o 
   4   7   9       64.21       92.55     16.00 o 
   5   7   9        7.19       18.67     12.49 o 
   6   7   9       23.48       23.13     13.04 o 
   7   7   9        7.25       33.67     26.75 o 
  -6   8   9       49.16       36.35     12.99 o 
  -5   8   9       11.72        9.40     10.30 o 
  -4   8   9       42.96       54.09     13.58 o 
  -3   8   9       74.32       67.79     10.62 o 
  -2   8   9       39.26       46.47      8.65 o 
  -1   8   9       38.05       40.85      9.23 o 
   0   8   9       95.02      112.49     15.89 o 
   1   8   9       36.94       29.96     10.86 o 
   2   8   9       39.34       -3.47     15.75 o 
   3   8   9       75.81       49.73     21.47 o 
   4   8   9       42.85       13.06     11.87 o 
   5   8   9       12.31       -8.23     14.90 o 
   6   8   9       47.39       34.60     15.23 o 
  -5   9   9       14.37        9.84      9.93 o 
  -4   9   9        5.64        2.04      8.36 o 
  -3   9   9       26.92       23.81     10.33 o 
  -2   9   9       17.95       19.34      7.44 o 
  -1   9   9       33.99       11.73      7.71 o 
   0   9   9       54.56       36.42     11.76 o 
   1   9   9       33.77       20.08     15.86 o 
   2   9   9       17.05        0.82     18.51 o 
   3   9   9       26.80       44.58     22.90 o 
   4   9   9        5.51       -7.38     17.46 o 
   5   9   9       13.42      -14.64     19.29 o 
  -5  10   9       65.82       43.58     12.69 o 
  -4  10   9        7.26       -3.79      9.04 o 
  -3  10   9        7.95        6.18      7.83 o 
  -2  10   9       16.78       13.44      7.44 o 
  -1  10   9      146.78      155.40     15.80 o 
   0  10   9        0.91       17.14     10.22 o 
   1  10   9      146.20      146.57     19.86 o 
   2  10   9       17.12        0.39     20.13 o 
   3  10   9        7.50        9.23     20.10 o 
   4  10   9        7.09        1.28     21.97 o 
  -4  11   9        3.38       -5.54     12.14 o 
  -3  11   9        2.17       -4.67     11.57 o 
  -2  11   9       26.17       34.00     14.12 o 
  -1  11   9       18.20       16.11     20.52 o 
   0  11   9        6.14      -18.87     18.87 o 
   1  11   9       18.30       38.50     26.67 o 
   2  11   9       26.34       72.34     27.90 o 
   3  11   9        2.13        5.62     26.72 o 
  -2  12   9       84.44       90.97     24.76 o 
  -1  12   9       15.31       -2.59     28.85 o 
   0  12   9       10.83      -22.95     22.95 o 
   1  12   9       14.94        2.12     29.82 o 
   2  12   9       86.14       79.10     36.67 o 
   0   0  10      167.15      164.30     12.58 o 
   1   0  10      367.86      345.77     14.12 o 
   2   0  10       62.20       77.11      7.27 o 
   3   0  10        8.77       11.86      5.47 o 
   4   0  10      105.01      103.17     11.17 o 
   5   0  10      195.78      237.05     23.55 o 
   6   0  10       21.90       17.99      8.65 o 
   7   0  10        0.45        7.56      8.87 o 
  -7   1  10       53.87       98.55     17.70 o 
  -6   1  10      125.61      126.41     14.66 o 
  -5   1  10       44.36       43.06     15.85 o 
  -4   1  10       64.76       78.46     19.02 o 
  -3   1  10      197.39      197.72     12.07 o 
  -2   1  10       52.26       48.85      6.54 o 
  -1   1  10     1094.07     1112.47     20.84 o 
   0   1  10      763.80      723.38     21.32 o 
   1   1  10     1076.46     1120.25     21.18 o 
   2   1  10       51.78       46.33      6.33 o 
   3   1  10      199.29      201.92     17.13 o 
   4   1  10       64.66       63.04      8.37 o 
   5   1  10       43.20       51.70     14.92 o 
   6   1  10      124.37      125.26     14.20 o 
   7   1  10       54.35       65.35     16.84 o 
   8   1  10       11.69       29.49     18.99 o 
  -7   2  10       32.74       32.13     14.02 o 
  -6   2  10       36.47       39.91      9.77 o 
  -5   2  10       35.28       30.54     11.49 o 
  -4   2  10       77.03       91.60     11.35 o 
  -3   2  10       75.09       64.06      9.93 o 
  -2   2  10       53.51       60.97      5.83 o 
  -1   2  10     1184.19     1238.84     26.33 o 
   0   2  10      223.46      212.60      9.51 o 
   1   2  10     1202.21     1212.97     19.16 o 
   2   2  10       57.16       49.84      6.37 o 
   3   2  10       71.03       66.00     11.63 o 
   4   2  10       76.85       72.94      8.74 o 
   5   2  10       37.87       47.07      9.16 o 
   6   2  10       37.49       52.01     11.62 o 
   7   2  10       33.35       46.03     14.07 o 
   8   2  10       13.72       35.99     20.53 o 
  -7   3  10       17.70       21.48     19.47 o 
  -6   3  10       10.76       16.89     12.22 o 
  -5   3  10       10.78        5.76      5.88 o 
  -4   3  10      379.08      379.34     15.63 o 
  -3   3  10      394.09      392.23     14.72 o 
  -2   3  10      467.99      475.74     12.64 o 
  -1   3  10       15.23       18.76      5.46 o 
   0   3  10        2.82        3.21      3.45 o 
   1   3  10       16.06        8.11      3.32 o 
   2   3  10      460.55      440.63     11.39 o 
   3   3  10      381.49      391.32     12.11 o 
   4   3  10      377.52      381.35     15.20 o 
   5   3  10        9.97        2.64      6.20 o 
   6   3  10       10.92        6.36      8.55 o 
   7   3  10       17.94       37.63     20.71 o 
  -7   4  10       22.00       24.67     10.11 o 
  -6   4  10       22.50       36.53     12.20 o 
  -5   4  10       75.02       80.15     11.53 o 
  -4   4  10       47.16       38.49      7.34 o 
  -3   4  10     1358.17     1332.78     29.80 o 
  -2   4  10       65.10       58.78      7.46 o 
  -1   4  10      238.68      236.51     10.96 o 
   0   4  10        9.34        2.10      5.23 o 
   1   4  10      241.67      261.84     26.83 o 
   2   4  10       63.11       63.46     12.22 o 
   3   4  10     1343.83     1335.63     30.93 o 
   4   4  10       49.69       61.39     10.14 o 
   5   4  10       72.99       87.45     12.26 o 
  -6   5  10       58.33       64.99     18.59 o 
  -5   5  10       87.63       86.21     12.70 o 
  -4   5  10      184.68      198.74     13.43 o 
  -3   5  10        4.85        2.69      5.66 o 
  -2   5  10      108.12      106.75      9.67 o 
  -1   5  10      223.70      235.19     13.88 o 
   0   5  10      212.26      169.49     12.38 o 
   1   5  10      220.40      254.00     15.27 o 
   2   5  10      107.55       98.51     14.93 o 
   3   5  10        5.43       -8.63     16.17 o 
   4   5  10      178.02      184.93     15.17 o 
   5   5  10       91.31       99.67     44.05 o 
   6   5  10       57.92       74.93     22.57 o 
  -6   6  10        2.53        0.52     10.49 o 
  -5   6  10      102.44       93.58     13.36 o 
  -4   6  10       11.07        6.06      6.64 o 
  -3   6  10      441.49      442.59     17.88 o 
  -2   6  10      337.79      328.09     15.52 o 
  -1   6  10      203.62      207.75     14.43 o 
   0   6  10       22.53       15.85      9.15 o 
   1   6  10      202.06      222.52     18.55 o 
   2   6  10      344.74      346.11     22.84 o 
   3   6  10      439.10      449.54     26.42 o 
   4   6  10       12.72       17.43     16.58 o 
   5   6  10      101.04      109.53     17.83 o 
   6   6  10        2.59        8.82     23.27 o 
  -6   7  10       63.62       72.96     13.82 o 
  -5   7  10        4.18       10.33     12.06 o 
  -4   7  10        1.09        3.95      7.42 o 
  -3   7  10      117.44      106.62     11.43 o 
  -2   7  10       72.99       69.21     11.15 o 
  -1   7  10        9.99        4.46      6.73 o 
   0   7  10      443.23      473.54     26.94 o 
   1   7  10        9.39       -4.43      7.89 o 
   2   7  10       73.03       44.55     20.81 o 
   3   7  10      121.48       90.31     23.62 o 
   4   7  10        1.16      -14.95     16.68 o 
   5   7  10        4.11        3.50     17.43 o 
   6   7  10       63.72       47.02     24.37 o 
  -6   8  10       14.45       55.33     22.64 o 
  -5   8  10       43.51       75.96     13.31 o 
  -4   8  10       19.66       14.22      8.35 o 
  -3   8  10        0.68        3.18      7.83 o 
  -2   8  10       13.64        9.84      6.67 o 
  -1   8  10       48.18       58.39     10.35 o 
   0   8  10      161.99      148.14     18.18 o 
   1   8  10       48.17       37.58     12.21 o 
   2   8  10       12.29       12.54     19.71 o 
   3   8  10        0.72        7.44     17.09 o 
   4   8  10       18.93       21.47     19.96 o 
   5   8  10       44.91        1.70     20.50 o 
   6   8  10       14.73       -7.44     20.06 o 
  -5   9  10       21.31        1.63      9.80 o 
  -4   9  10       73.53       78.81     15.98 o 
  -3   9  10       94.81      112.25     14.18 o 
  -2   9  10       34.03       42.72      9.18 o 
  -1   9  10       28.63       23.57      8.27 o 
   0   9  10       21.79       -2.42     10.09 o 
   1   9  10       30.09       35.54     23.81 o 
   2   9  10       34.66       15.95     19.51 o 
   3   9  10       95.22       99.07     28.22 o 
   4   9  10       71.69       62.55     26.78 o 
   5   9  10       21.10       -5.12     17.69 o 
  -5  10  10        1.95       -3.04      9.42 o 
  -4  10  10        2.58       -2.23      9.15 o 
  -3  10  10       16.66       12.72      9.01 o 
  -2  10  10       23.51       21.42      8.60 o 
  -1  10  10        2.78       10.93      8.74 o 
   0  10  10       19.66       24.60     15.41 o 
   1  10  10        2.78       -0.48     11.14 o 
   2  10  10       23.07       21.80     23.50 o 
   3  10  10       16.76       25.78     22.87 o 
   4  10  10        2.63        3.40     18.28 o 
  -4  11  10       29.00       20.99     25.62 o 
  -3  11  10        4.19        0.93     13.67 o 
  -2  11  10       23.19       -0.71     12.97 o 
  -1  11  10       26.39       47.62     11.40 o 
   0  11  10        7.50        6.78     11.25 o 
   1  11  10       25.08       33.17     33.86 o 
   2  11  10       23.44        8.16     27.47 o 
   3  11  10        4.35      -11.72     28.17 o 
  -2  12  10       10.51       -9.44     13.31 o 
  -1  12  10       16.11       17.31     11.88 o 
   0  12  10        1.91      -28.43     28.43 o 
   1  12  10       15.89       -6.36     27.99 o 
   1   0  11       23.68       27.50      5.54 o 
   2   0  11      196.27      224.76     11.32 o 
   3   0  11      322.72      288.46     13.27 o 
   4   0  11      295.80      277.96     16.23 o 
   5   0  11        2.42        4.79      6.97 o 
   6   0  11        0.03       -2.30      7.25 o 
   7   0  11        0.20        2.25     10.25 o 
  -7   1  11       15.11        6.67     12.14 o 
  -6   1  11       61.88       64.67     11.70 o 
  -5   1  11      111.19      111.82     13.11 o 
  -4   1  11       19.06       15.73      7.19 o 
  -3   1  11      130.04      137.18     10.07 o 
  -2   1  11      327.98      306.62     14.80 o 
  -1   1  11      239.77      241.41     10.91 o 
   0   1  11      110.83      103.55      7.90 o 
   1   1  11      236.50      257.01     11.28 o 
   2   1  11      331.87      326.87     12.51 o 
   3   1  11      126.99      151.55     10.60 o 
   4   1  11       20.13       20.03      5.96 o 
   5   1  11      112.95      116.09     13.13 o 
   6   1  11       63.03       70.94     11.76 o 
   7   1  11       15.26       22.64     10.91 o 
  -7   2  11       18.25       30.22     15.40 o 
  -6   2  11       34.69       43.25     10.77 o 
  -5   2  11       22.80       19.16      8.59 o 
  -4   2  11       92.24       90.76     11.85 o 
  -3   2  11       43.33       26.16      7.60 o 
  -2   2  11      748.98      756.56     22.76 o 
  -1   2  11      347.53      351.87     15.63 o 
   0   2  11      430.38      388.98     16.14 o 
   1   2  11      354.37      361.74     15.71 o 
   2   2  11      756.70      784.18     18.53 o 
   3   2  11       44.85       50.55      7.43 o 
   4   2  11       90.93       90.36      9.77 o 
   5   2  11       24.03       19.02      8.43 o 
   6   2  11       36.36       40.63     10.47 o 
   7   2  11       17.13       41.64     12.31 o 
  -7   3  11       10.15        2.06     10.54 o 
  -6   3  11       30.07       56.55     18.59 o 
  -5   3  11       44.62       48.35     10.41 o 
  -4   3  11        0.24        2.23      5.75 o 
  -3   3  11      350.57      314.42     17.14 o 
  -2   3  11       77.98       74.85      7.99 o 
  -1   3  11       28.53       29.33      7.43 o 
   0   3  11      453.46      442.41     15.98 o 
   1   3  11       29.50       33.96      5.71 o 
   2   3  11       80.25       98.76     10.13 o 
   3   3  11      353.86      358.80     17.18 o 
   4   3  11        0.15       13.52      7.60 o 
   5   3  11       44.45       40.79     11.59 o 
   6   3  11       31.51       31.91     12.33 o 
   7   3  11       10.38       46.99     21.47 o 
  -7   4  11        2.72      -10.17     10.17 o 
  -6   4  11        3.09       24.44     11.16 o 
  -5   4  11        9.79       15.41      8.06 o 
  -4   4  11      164.60      150.30     13.98 o 
  -3   4  11      111.84      115.46     12.46 o 
  -2   4  11      697.84      666.37     22.92 o 
  -1   4  11      404.01      408.19     14.17 o 
   0   4  11       16.40       10.89      6.02 o 
   1   4  11      405.72      437.99     18.46 o 
   2   4  11      699.51      674.35     29.47 o 
   3   4  11      111.26      110.62     16.50 o 
   4   4  11      160.49      179.15     19.91 o 
   5   4  11       10.26        2.40     10.31 o 
  -6   5  11       33.68       54.68     19.75 o 
  -5   5  11       19.78       14.94      8.24 o 
  -4   5  11      293.20      335.98     19.72 o 
  -3   5  11      501.00      466.91     21.47 o 
  -2   5  11       97.82       89.84      9.70 o 
  -1   5  11       51.55       48.98      7.01 o 
   0   5  11      146.86      141.58     17.66 o 
   1   5  11       51.48       77.93     18.26 o 
   2   5  11       93.09       89.64     15.13 o 
   3   5  11      515.91      503.95     37.84 o 
   4   5  11      295.68      326.94     25.09 o 
   5   5  11       19.83        4.25     11.11 o 
  -6   6  11        9.62        7.59     11.87 o 
  -5   6  11       36.37       34.41     12.37 o 
  -4   6  11      335.68      353.07     20.43 o 
  -3   6  11       58.31       58.29      9.11 o 
  -2   6  11      191.31      186.38     12.97 o 
  -1   6  11       68.12       68.31     10.11 o 
   0   6  11        2.59        3.96      5.54 o 
   1   6  11       66.00       50.15      9.48 o 
   2   6  11      188.41      204.35     29.67 o 
   3   6  11       59.07       38.63     13.74 o 
   4   6  11      335.24      294.76     36.83 o 
   5   6  11       35.81       72.22     25.78 o 
   6   6  11       10.05       18.77     21.22 o 
  -6   7  11       11.56       25.87     14.13 o 
  -5   7  11       43.76       60.56     16.05 o 
  -4   7  11        7.54        7.13      6.80 o 
  -3   7  11       43.19       26.86      7.69 o 
  -2   7  11       10.37       13.54      6.52 o 
  -1   7  11      202.36      214.79     15.78 o 
   0   7  11       19.78        7.34      7.92 o 
   1   7  11      199.35      224.65     22.42 o 
   2   7  11       10.19       20.32     20.30 o 
   3   7  11       43.73       38.33     20.98 o 
   4   7  11        6.98        2.58     16.96 o 
   5   7  11       43.54       26.88     21.28 o 
   6   7  11       11.69       11.48     25.12 o 
  -5   8  11        9.25       19.15     14.30 o 
  -4   8  11        6.58       18.03      8.90 o 
  -3   8  11       16.52       27.64      8.04 o 
  -2   8  11       13.87        7.97      7.95 o 
  -1   8  11       57.90       55.55     10.75 o 
   0   8  11      289.35      271.84     23.19 o 
   1   8  11       56.09       45.86     13.94 o 
   2   8  11       12.77        6.91     18.28 o 
   3   8  11       16.94        5.54     16.70 o 
   4   8  11        7.11        4.17     20.07 o 
   5   8  11        9.76        0.71     23.19 o 
  -5   9  11       19.51       35.80     17.07 o 
  -4   9  11       36.92       42.74     11.80 o 
  -3   9  11       41.90       58.02     13.44 o 
  -2   9  11       75.83       83.87     11.76 o 
  -1   9  11        7.07       15.12      8.50 o 
   0   9  11        4.46       -5.71      9.74 o 
   1   9  11        6.84        8.49     10.82 o 
   2   9  11       75.10       82.46     29.13 o 
   3   9  11       41.21       41.47     25.09 o 
   4   9  11       37.07       24.56     25.05 o 
  -4  10  11       19.54       19.12     11.88 o 
  -3  10  11       16.27        4.56      8.86 o 
  -2  10  11        6.68        9.54      7.36 o 
  -1  10  11       41.88       42.52     16.75 o 
   0  10  11       18.50       30.16     11.32 o 
   1  10  11       41.42       18.34     11.76 o 
   2  10  11        7.34        9.78     23.36 o 
   3  10  11       16.27      -10.05     18.86 o 
  -3  11  11        6.20       16.37     10.26 o 
  -2  11  11       11.82        4.39      9.48 o 
  -1  11  11       25.96       42.96     15.70 o 
   0  11  11        7.08       -4.06     17.15 o 
   1  11  11       25.95       38.45     15.25 o 
   2  11  11       12.10       -0.92     27.99 o 
  -1  12  11        6.01       19.79     24.03 o 
   0  12  11        3.10       10.71     15.62 o 
   0   0  12        0.04       -3.88     14.90 o 
   1   0  12       11.26       13.51      4.89 o 
   2   0  12      491.33      524.06     16.42 o 
   3   0  12        0.10        6.14      8.73 o 
   4   0  12      382.95      406.40     19.37 o 
   5   0  12        0.85        7.40      7.26 o 
   6   0  12        4.08       11.16      8.81 o 
   7   0  12       13.43       24.58     11.71 o 
  -7   1  12       11.23        0.68     12.05 o 
  -6   1  12       30.28       36.04     10.03 o 
  -5   1  12       79.31       82.55     12.06 o 
  -4   1  12       36.83       34.71      8.41 o 
  -3   1  12       61.29       64.27      9.34 o 
  -2   1  12       63.32       57.74      7.47 o 
  -1   1  12      221.95      197.84     10.74 o 
   0   1  12       18.12        8.75      5.35 o 
   1   1  12      220.97      242.19     19.11 o 
   2   1  12       60.53       67.46      7.87 o 
   3   1  12       59.34       59.63      8.40 o 
   4   1  12       35.40       33.89      9.43 o 
   5   1  12       78.86       67.24     11.27 o 
   6   1  12       29.57       36.96     12.60 o 
   7   1  12       11.26       28.29     11.20 o 
  -7   2  12       61.25       45.65     14.08 o 
  -6   2  12       13.76       19.56      9.32 o 
  -5   2  12       96.98      106.70     13.40 o 
  -4   2  12       49.24       64.28     10.36 o 
  -3   2  12       61.52       73.85     10.54 o 
  -2   2  12       61.47       49.44      7.27 o 
  -1   2  12      246.72      228.61     13.96 o 
   0   2  12      602.51      598.32     16.33 o 
   1   2  12      244.81      256.34      9.95 o 
   2   2  12       61.06       74.58      7.70 o 
   3   2  12       60.70       58.43      8.18 o 
   4   2  12       49.43       42.70      7.80 o 
   5   2  12       96.99       94.29     14.58 o 
   6   2  12       13.21       20.14     10.03 o 
   7   2  12       60.32       63.02     23.07 o 
  -6   3  12      128.64      111.97     14.61 o 
  -5   3  12       87.05       83.89     12.27 o 
  -4   3  12        0.92        3.86      5.44 o 
  -3   3  12       30.35       27.24      8.32 o 
  -2   3  12      383.29      327.48     17.36 o 
  -1   3  12       11.51        9.04      7.94 o 
   0   3  12       28.94       30.60     11.13 o 
   1   3  12       13.59        4.82      6.50 o 
   2   3  12      382.59      353.23     16.69 o 
   3   3  12       29.56       37.43      8.72 o 
   4   3  12        0.67        0.43      7.19 o 
   5   3  12       87.62      117.94     28.12 o 
   6   3  12      126.94      120.51     27.68 o 
  -6   4  12       45.08       42.72     14.10 o 
  -5   4  12       10.41       27.21      8.77 o 
  -4   4  12      253.73      268.75     18.23 o 
  -3   4  12      177.92      169.61     14.96 o 
  -2   4  12      505.22      486.88     26.63 o 
  -1   4  12       41.44       21.39      7.40 o 
   0   4  12      227.01      225.79     18.87 o 
   1   4  12       39.95       48.20      9.14 o 
   2   4  12      508.09      483.71     26.39 o 
   3   4  12      178.66      186.42     19.83 o 
   4   4  12      255.99      249.51     23.08 o 
   5   4  12       11.28        7.43     11.54 o 
   6   4  12       44.14       45.43     21.47 o 
  -6   5  12       22.95       14.47     10.37 o 
  -5   5  12        3.84        3.41      7.11 o 
  -4   5  12       69.97       48.14      9.69 o 
  -3   5  12       29.70       32.44      9.07 o 
  -2   5  12      429.93      427.40     23.67 o 
  -1   5  12       15.58        2.69      9.63 o 
   0   5  12        0.26       10.64      5.74 o 
   1   5  12       17.26       17.86     10.86 o 
   2   5  12      426.42      391.36     25.46 o 
   3   5  12       29.36       18.78     10.85 o 
   4   5  12       70.62       74.41     17.07 o 
   5   5  12        4.92        4.83     11.04 o 
  -6   6  12       32.79       41.96     14.16 o 
  -5   6  12        3.30       22.70     11.35 o 
  -4   6  12      114.27      103.47     13.32 o 
  -3   6  12       96.50       91.66     13.87 o 
  -2   6  12      159.08      170.82     15.81 o 
  -1   6  12       12.74       10.17     10.03 o 
   0   6  12        7.18        8.62      6.52 o 
   1   6  12       12.95        3.97      6.32 o 
   2   6  12      158.77      178.27     27.76 o 
   3   6  12       91.29      104.38     17.10 o 
   4   6  12      122.47      108.72     18.55 o 
   5   6  12        2.94       -9.72     17.20 o 
  -5   7  12       14.95       16.00     14.16 o 
  -4   7  12        2.31       15.48      8.41 o 
  -3   7  12       62.38       84.15     13.18 o 
  -2   7  12       54.32       76.74     12.17 o 
  -1   7  12        5.29       11.85     10.09 o 
   0   7  12      103.13      107.53     18.99 o 
   1   7  12        4.94        9.32      7.89 o 
   2   7  12       53.37       55.98     13.92 o 
   3   7  12       62.38       66.18     25.26 o 
   4   7  12        2.52       -0.53     17.72 o 
   5   7  12       14.20       -9.85     21.64 o 
   6   7  12       32.31       13.03     23.45 o 
  -5   8  12       38.64       52.50     14.16 o 
  -4   8  12        2.30       15.53     10.24 o 
  -3   8  12       24.26       26.96     10.27 o 
  -2   8  12       16.60        8.07      7.29 o 
  -1   8  12       82.11       92.41     14.98 o 
   0   8  12       42.41       48.33     13.96 o 
   1   8  12       82.98       70.38     14.96 o 
   2   8  12       16.02        1.64     20.46 o 
   3   8  12       24.65       14.58     22.49 o 
   4   8  12        2.78       -6.34     16.70 o 
   5   8  12       39.20       36.25     25.51 o 
  -4   9  12       12.25       22.01     13.67 o 
  -3   9  12       16.42       13.61      9.52 o 
  -2   9  12       12.01       16.43      8.79 o 
  -1   9  12        9.46       18.51      8.68 o 
   0   9  12       39.97       48.30     15.13 o 
   1   9  12        8.96        5.05     20.17 o 
   2   9  12       12.35        7.69     22.67 o 
   3   9  12       16.71       12.46     21.01 o 
   4   9  12       13.02      -15.02     15.02 o 
  -3  10  12        2.62       22.07     16.20 o 
  -2  10  12       53.72       93.47     13.43 o 
  -1  10  12       14.89       20.59      9.86 o 
   0  10  12       40.93       45.79     14.44 o 
   1  10  12       15.59        8.18     12.57 o 
   2  10  12       53.68       84.05     32.25 o 
   3  10  12        2.64      -16.15     16.15 o 
  -2  11  12        1.22       -2.17      9.60 o 
  -1  11  12       11.31       15.35      9.56 o 
   0  11  12        3.84      -11.17     11.17 o 
   1  11  12       11.44       24.40     15.29 o 
   1   0  13        7.72        6.66      5.12 o 
   2   0  13      140.95      155.13     10.77 o 
   3   0  13       68.62       99.12      9.74 o 
   4   0  13        4.57        6.46     10.34 o 
   5   0  13        4.46        6.49      7.66 o 
   6   0  13       94.75       96.70     14.30 o 
   7   0  13       13.67        7.23     12.75 o 
  -7   1  13       17.66       17.39     11.17 o 
  -6   1  13       17.15       11.92      9.70 o 
  -5   1  13       21.53       22.91      9.61 o 
  -4   1  13       18.78       34.13     16.55 o 
  -3   1  13        0.55        7.15      5.78 o 
  -2   1  13      245.90      242.86     12.75 o 
  -1   1  13      230.06      230.02     12.01 o 
   0   1  13      239.49      211.57     13.01 o 
   1   1  13      231.83      227.25     13.59 o 
   2   1  13      246.22      257.74     13.10 o 
   3   1  13        0.64        2.25      4.94 o 
   4   1  13       16.10       17.11      7.58 o 
   5   1  13       21.07        4.87      7.06 o 
   6   1  13       17.46       18.02      9.61 o 
   7   1  13       17.19       16.61     13.10 o 
  -6   2  13       56.73       77.35     13.12 o 
  -5   2  13       28.65       49.45     10.89 o 
  -4   2  13       17.39       10.39      6.74 o 
  -3   2  13       34.08       40.42      8.70 o 
  -2   2  13      138.78      136.52     10.45 o 
  -1   2  13        4.02        7.01      6.34 o 
   0   2  13      234.22      244.17     12.04 o 
   1   2  13        3.21        7.58      4.10 o 
   2   2  13      135.35      130.94      9.78 o 
   3   2  13       33.91       40.41      8.91 o 
   4   2  13       18.16        6.28      8.07 o 
   5   2  13       29.24       36.49     12.41 o 
   6   2  13       56.69       66.82     16.15 o 
   7   2  13       18.53       24.60     16.79 o 
  -6   3  13       17.53       30.74     11.34 o 
  -5   3  13      134.35      152.44     15.86 o 
  -4   3  13      160.89      169.37     26.03 o 
  -3   3  13      137.34      144.29     22.43 o 
  -2   3  13      141.13      139.58     13.35 o 
  -1   3  13       32.92       30.63     13.89 o 
   0   3  13      236.67      229.68     15.46 o 
   1   3  13       31.50       45.23      9.26 o 
   2   3  13      133.11       98.61     25.56 o 
   3   3  13      138.73      131.17     18.06 o 
   4   3  13      163.52      171.45     20.57 o 
   5   3  13      135.47      127.55     27.58 o 
   6   3  13       17.09       31.65     19.54 o 
  -6   4  13       59.07       63.95     16.42 o 
  -5   4  13       34.55       16.91      9.34 o 
  -4   4  13       76.43       85.51     12.40 o 
  -3   4  13        3.76        7.35      6.75 o 
  -2   4  13        1.92        3.44      6.57 o 
  -1   4  13       28.98       27.20      8.29 o 
   0   4  13       91.26       90.19     12.56 o 
   1   4  13       29.09       41.77      9.07 o 
   2   4  13        2.56        0.85     18.28 o 
   3   4  13        4.54        0.82      9.54 o 
   4   4  13       74.30      106.79     18.34 o 
   5   4  13       36.51       28.77     17.98 o 
   6   4  13       59.68       69.40     26.70 o 
  -6   5  13       17.65       14.44      9.31 o 
  -5   5  13       26.80       25.36      9.34 o 
  -4   5  13       98.40      140.66     15.06 o 
  -3   5  13       10.27       13.91      6.49 o 
  -2   5  13      220.39      252.00     21.49 o 
  -1   5  13       54.49       77.80     14.61 o 
   0   5  13      438.90      433.72     22.89 o 
   1   5  13       56.81       66.59     11.05 o 
   2   5  13      214.85      239.09     25.87 o 
   3   5  13       10.40        4.24     10.09 o 
   4   5  13      101.53      116.86     19.07 o 
   5   5  13       27.71       41.71     35.36 o 
  -5   6  13        5.14        3.24     29.08 o 
  -4   6  13      116.98      100.10     14.04 o 
  -3   6  13        2.10       -6.14      7.23 o 
  -2   6  13      132.85      155.29     15.83 o 
  -1   6  13       28.01       29.97     11.79 o 
   0   6  13       81.87       68.36     14.07 o 
   1   6  13       27.11       28.49      9.64 o 
   2   6  13      137.24      157.48     19.75 o 
   3   6  13        1.90        1.21     10.69 o 
   4   6  13      115.74       99.98     18.71 o 
   5   6  13        4.55      -16.60     16.60 o 
  -5   7  13        0.40       -7.19      8.18 o 
  -4   7  13       31.59       51.90     15.50 o 
  -3   7  13       74.00       67.65     13.31 o 
  -2   7  13       65.00       77.76     12.71 o 
  -1   7  13      175.89      152.58     19.94 o 
   0   7  13        0.04       -9.26      9.26 o 
   1   7  13      177.58      192.46     23.39 o 
   2   7  13       62.25       55.09     14.62 o 
   3   7  13       75.52       79.87     45.22 o 
   4   7  13       30.07       -5.22     18.01 o 
   5   7  13        0.51       -0.53     24.50 o 
  -4   8  13        1.23        0.27     13.94 o 
  -3   8  13       41.04       49.86     12.11 o 
  -2   8  13       60.33       65.10     12.89 o 
  -1   8  13        1.70        6.86     10.72 o 
   0   8  13       81.72       62.56     27.57 o 
   1   8  13        1.74       -2.40      8.63 o 
   2   8  13       60.27       57.78     27.80 o 
   3   8  13       41.16       80.64     26.76 o 
   4   8  13        1.27       -9.79     24.02 o 
   5   8  13        0.69       -2.38     21.04 o 
  -4   9  13       24.13       26.20     13.28 o 
  -3   9  13        2.46       20.96     11.22 o 
  -2   9  13       28.74       27.95     10.98 o 
  -1   9  13        3.54       18.10     12.65 o 
   0   9  13        1.36        1.40      9.02 o 
   1   9  13        3.29       -1.87     19.19 o 
   2   9  13       28.99       14.06     21.66 o 
   3   9  13        2.56       15.76     21.01 o 
  -3  10  13       25.01       26.18     15.80 o 
  -2  10  13       15.63       25.50     18.38 o 
  -1  10  13       18.63       14.50     11.93 o 
   0  10  13       20.02       13.70     22.64 o 
   1  10  13       18.31        4.94     17.94 o 
   2  10  13       15.55        2.93     29.11 o 
  -2  11  13       12.18       23.33     22.93 o 
  -1  11  13       11.91       25.40     11.68 o 
   0  11  13       27.55       42.58     12.72 o 
   1  11  13       12.06       28.81     15.86 o 
   0   0  14      138.35      139.61     19.88 o 
   1   0  14      142.00      151.25     10.93 o 
   2   0  14       64.10       62.67      9.50 o 
   3   0  14       58.97       53.29      9.18 o 
   4   0  14       57.75       62.97     10.78 o 
   5   0  14       95.76       96.71     13.52 o 
   6   0  14       35.56       35.41     11.57 o 
   7   0  14       11.31        3.22     22.39 o 
  -7   1  14       30.83       15.76     23.33 o 
  -6   1  14       44.41       63.47     12.85 o 
  -5   1  14        4.45        5.50      8.11 o 
  -4   1  14       43.56       35.19     13.62 o 
  -3   1  14       40.71       42.21      8.83 o 
  -2   1  14       78.16       88.83      9.14 o 
  -1   1  14      118.16      128.20     10.29 o 
   0   1  14      344.29      378.33     15.05 o 
   1   1  14      120.85      115.71     10.19 o 
   2   1  14       78.23       58.27     10.81 o 
   3   1  14       40.14       48.74      7.97 o 
   4   1  14       46.04       47.53      9.14 o 
   5   1  14        3.87       12.68      8.71 o 
   6   1  14       44.59       52.69     16.92 o 
   7   1  14       30.72       26.66     23.08 o 
  -6   2  14       27.08       61.31     13.46 o 
  -5   2  14      107.14      119.26     16.11 o 
  -4   2  14       30.81       37.86     14.20 o 
  -3   2  14       41.45       36.27      9.58 o 
  -2   2  14       15.31       16.61      5.54 o 
  -1   2  14      264.78      254.19     15.99 o 
   0   2  14        8.18       12.20      5.42 o 
   1   2  14      262.36      246.12     15.95 o 
   2   2  14       13.79       18.99      7.92 o 
   3   2  14       42.36       51.25     10.16 o 
   4   2  14       31.53       19.56     10.71 o 
   5   2  14      104.73      104.28     17.61 o 
   6   2  14       28.02       20.41     14.23 o 
  -6   3  14       10.20        4.94      9.34 o 
  -5   3  14       25.30       19.86      8.49 o 
  -4   3  14       62.54       68.05     11.56 o 
  -3   3  14        2.64       10.35      7.36 o 
  -2   3  14      195.57      191.99     15.33 o 
  -1   3  14      216.64      229.68     30.74 o 
   0   3  14      235.41      257.65     16.56 o 
   1   3  14      218.18      227.37     16.23 o 
   2   3  14      198.00      237.60     21.70 o 
   3   3  14        3.29       -6.18     11.61 o 
   4   3  14       60.94       59.11     15.91 o 
   5   3  14       24.79       23.17     16.96 o 
   6   3  14       10.02       -3.30     20.85 o 
  -6   4  14        8.94        5.13     10.79 o 
  -5   4  14      106.65       97.44     16.56 o 
  -4   4  14       34.58       20.77     14.34 o 
  -3   4  14        9.07       15.09      7.88 o 
  -2   4  14       30.52       20.41     10.13 o 
  -1   4  14      179.18      186.25     14.90 o 
   0   4  14       77.21       62.22     10.41 o 
   1   4  14      173.05      172.68     15.29 o 
   2   4  14       33.25       37.15     12.46 o 
   3   4  14        9.97        2.01      9.48 o 
   4   4  14       34.40       24.20     11.57 o 
   5   4  14      106.57       78.06     25.61 o 
   6   4  14        8.52        1.63     23.55 o 
  -5   5  14       17.22       26.24     12.20 o 
  -4   5  14      127.67      114.83     14.57 o 
  -3   5  14       89.20       79.91     12.88 o 
  -2   5  14       13.98       23.77      9.02 o 
  -1   5  14       93.59       85.11     16.34 o 
   0   5  14       99.63       88.14     11.57 o 
   1   5  14       94.82       78.82     12.13 o 
   2   5  14       13.39       28.86     12.24 o 
   3   5  14       89.82       70.91     16.17 o 
   4   5  14      126.43      161.25     22.58 o 
   5   5  14       16.00       17.94     14.22 o 
  -5   6  14      104.28      140.84     33.52 o 
  -4   6  14       48.85       49.35     10.82 o 
  -3   6  14        8.10        8.90      7.43 o 
  -2   6  14        6.15       22.45      8.72 o 
  -1   6  14       25.76       47.09     13.11 o 
   0   6  14       15.57       18.07      7.39 o 
   1   6  14       24.61       26.66     16.60 o 
   2   6  14        6.08        4.75      9.64 o 
   3   6  14        7.70        7.76     14.30 o 
   4   6  14       47.60       35.70     21.51 o 
   5   6  14      103.49       67.73     23.96 o 
  -4   7  14       29.14       24.67     10.67 o 
  -3   7  14        7.57       16.15      9.81 o 
  -2   7  14       59.04       74.22     18.92 o 
  -1   7  14        6.71       20.80     11.96 o 
   0   7  14      106.11      122.69     22.48 o 
   1   7  14        6.29       -0.81      6.89 o 
   2   7  14       57.97       42.63     14.88 o 
   3   7  14        7.06        2.91     11.23 o 
   4   7  14       29.62       11.75     24.12 o 
   5   7  14       45.85      -12.47     19.98 o 
  -4   8  14       17.96       35.64     16.01 o 
  -3   8  14       45.19       53.88     12.48 o 
  -2   8  14       39.17       53.07     17.95 o 
  -1   8  14       30.56       28.33     13.31 o 
   0   8  14       25.12       18.12     13.83 o 
   1   8  14       31.41       53.14     28.17 o 
   2   8  14       40.87        7.48     21.95 o 
   3   8  14       44.11        9.43     22.09 o 
   4   8  14       18.09       -4.63     17.82 o 
  -3   9  14       47.07       70.67     14.55 o 
  -2   9  14       33.66       26.43     13.79 o 
  -1   9  14        4.72       -5.33     11.48 o 
   0   9  14        2.10        1.45      9.14 o 
   1   9  14        5.06       11.57     18.60 o 
   2   9  14       33.73        4.08     20.92 o 
   3   9  14       45.52       61.29     28.15 o 
  -2  10  14        1.20       10.33     11.43 o 
  -1  10  14        0.40       11.42     22.75 o 
   0  10  14       18.79       21.06     31.86 o 
   1  10  14        0.35       -3.44     12.17 o 
   1   0  15       18.14       11.38      5.94 o 
   2   0  15       80.31       88.70     17.43 o 
   3   0  15       75.49       90.84     11.65 o 
   4   0  15      240.49      266.73     18.55 o 
   5   0  15      104.83      116.08     22.86 o 
   6   0  15        0.28       11.69     11.24 o 
  -6   1  15        9.24       14.30     12.73 o 
  -5   1  15       27.59       22.28     14.61 o 
  -4   1  15       13.42       10.90      7.52 o 
  -3   1  15      272.57      227.32     16.49 o 
  -2   1  15       51.92       62.28      8.56 o 
  -1   1  15      145.49      129.86     10.76 o 
   0   1  15        0.11       -4.63      4.86 o 
   1   1  15      148.27      135.21     10.82 o 
   2   1  15       54.71       39.14      7.05 o 
   3   1  15      274.56      262.34     23.68 o 
   4   1  15       12.87       19.33      8.36 o 
   5   1  15       27.15       37.01     13.93 o 
   6   1  15        8.86       33.41     15.48 o 
  -6   2  15       22.14       41.99     12.46 o 
  -5   2  15        8.10        1.26      7.48 o 
  -4   2  15       48.25       66.79     16.98 o 
  -3   2  15        6.63       -0.51      6.38 o 
  -2   2  15       82.84       75.33     15.81 o 
  -1   2  15      253.06      290.93     17.27 o 
   0   2  15      235.93      233.95     21.58 o 
   1   2  15      251.75      254.37     16.97 o 
   2   2  15       80.45      122.08     17.64 o 
   3   2  15        6.71        3.30      9.52 o 
   4   2  15       48.23       85.43     23.36 o 
   5   2  15        8.75        6.91     16.08 o 
   6   2  15       22.10       18.15     22.83 o 
  -6   3  15       12.03        3.38      9.99 o 
  -5   3  15       88.86      110.40     23.64 o 
  -4   3  15        1.09        3.54      7.65 o 
  -3   3  15       97.33       96.98     12.68 o 
  -2   3  15       13.34       14.40     10.01 o 
  -1   3  15      384.45      386.78     19.27 o 
   0   3  15       68.19       80.71     20.91 o 
   1   3  15      388.40      394.38     20.92 o 
   2   3  15       13.39       13.37     10.48 o 
   3   3  15       99.76      139.29     21.24 o 
   4   3  15        1.09        0.58      9.94 o 
   5   3  15       87.63       93.10     25.88 o 
  -5   4  15       24.39       21.40     11.04 o 
  -4   4  15       72.08       75.54     19.04 o 
  -3   4  15       17.56       23.75      8.90 o 
  -2   4  15       41.76       56.41     10.32 o 
  -1   4  15      127.69      114.91     17.15 o 
   0   4  15       66.93       66.63     11.25 o 
   1   4  15      128.23      139.13     14.86 o 
   2   4  15       42.83       62.71     14.27 o 
   3   4  15       17.74       27.79     12.86 o 
   4   4  15       71.90       89.67     29.99 o 
   5   4  15       24.00       10.60     18.67 o 
  -5   5  15       82.44       45.01     17.59 o 
  -4   5  15        7.92       -1.34      8.27 o 
  -3   5  15       50.34       67.23     11.97 o 
  -2   5  15       19.49       27.33     10.33 o 
  -1   5  15       38.55       29.71     12.68 o 
   0   5  15        6.09       23.76      8.74 o 
   1   5  15       39.01       47.38     14.54 o 
   2   5  15       18.45       32.49     12.81 o 
   3   5  15       49.07       68.36     16.56 o 
   4   5  15        8.11        5.49     10.97 o 
   5   5  15       82.17       63.24     20.36 o 
  -4   6  15       26.52       49.07     11.70 o 
  -3   6  15        2.15       13.79     11.42 o 
  -2   6  15       83.97      116.56     14.82 o 
  -1   6  15       52.32       54.99     22.62 o 
   0   6  15       16.35       10.37     10.61 o 
   1   6  15       50.85       39.89     15.61 o 
   2   6  15       86.83       91.94     40.51 o 
   3   6  15        1.72        4.68     19.08 o 
   4   6  15       27.33       -0.43     12.61 o 
   5   6  15       73.53       30.22     28.53 o 
  -4   7  15       13.20       26.49     10.91 o 
  -3   7  15        1.76       21.60     11.02 o 
  -2   7  15        9.08       21.31     10.49 o 
  -1   7  15       60.14       61.85     24.53 o 
   0   7  15       59.50       41.82     14.37 o 
   1   7  15       61.43       45.54     11.40 o 
   2   7  15        8.72       11.08     10.94 o 
   3   7  15        2.21       -9.44      9.44 o 
   4   7  15       14.03      -11.72     22.26 o 
  -3   8  15        2.43        9.77      8.70 o 
  -2   8  15       34.86       46.88     14.61 o 
  -1   8  15       19.74       27.72     12.95 o 
   0   8  15       72.92       94.19     20.73 o 
   1   8  15       19.09       12.52     11.26 o 
   2   8  15       35.66       27.27     26.96 o 
   3   8  15        2.64       33.13     22.46 o 
  -3   9  15       30.30       71.72     34.78 o 
  -2   9  15        8.21       21.40      9.29 o 
  -1   9  15        3.07       13.24     22.02 o 
   0   9  15        2.55       10.95     13.15 o 
   1   9  15        3.39      -15.81     21.56 o 
   2   9  15        8.30      -15.53     15.53 o 
   0   0  16       37.79       34.42      9.86 o 
   1   0  16      213.61      226.40     13.56 o 
   2   0  16       50.32       32.71     10.21 o 
   3   0  16        6.22        7.81      7.16 o 
   4   0  16       20.95       27.64     10.02 o 
   5   0  16        1.32        8.29      8.37 o 
   6   0  16        0.16        8.19     13.38 o 
  -6   1  16        9.06       33.07     12.03 o 
  -5   1  16       36.98       46.55     11.70 o 
  -4   1  16        1.70       15.06      8.19 o 
  -3   1  16       26.58       19.65      9.31 o 
  -2   1  16       33.26       34.04      9.19 o 
  -1   1  16       11.71        9.24      5.80 o 
   0   1  16       27.79       20.64      6.58 o 
   1   1  16       13.93       17.86      5.91 o 
   2   1  16       34.42       37.55      9.21 o 
   3   1  16       28.69       21.31     10.52 o 
   4   1  16        1.41        6.03     15.28 o 
   5   1  16       37.84       25.42     19.42 o 
   6   1  16        9.00       25.12     25.62 o 
  -6   2  16       21.64       54.14     28.94 o 
  -5   2  16       40.88       32.80     15.77 o 
  -4   2  16       25.13       23.77     12.53 o 
  -3   2  16       36.32       23.26      8.66 o 
  -2   2  16        8.90        8.39      6.09 o 
  -1   2  16      116.52      114.17     17.08 o 
   0   2  16        6.59       12.76      7.24 o 
   1   2  16      114.61      114.08     13.19 o 
   2   2  16        8.74       18.02     10.83 o 
   3   2  16       37.25       56.02     14.56 o 
   4   2  16       24.61       27.01     17.35 o 
   5   2  16       39.84       58.02     27.19 o 
  -6   3  16       27.13      -21.38     21.86 o 
  -5   3  16       21.17       22.54     10.40 o 
  -4   3  16       56.10       31.25      8.89 o 
  -3   3  16       19.42       24.34      8.62 o 
  -2   3  16       20.35       17.60      7.10 o 
  -1   3  16       16.76       18.76      8.40 o 
   0   3  16        0.95        9.55      7.12 o 
   1   3  16       18.54       26.03      9.09 o 
   2   3  16       20.08       42.17     13.05 o 
   3   3  16       19.45       19.86     11.43 o 
   4   3  16       55.75       40.83     17.72 o 
   5   3  16       22.00       29.92     23.66 o 
  -5   4  16       59.50       55.46     12.05 o 
  -4   4  16        1.63        1.51     11.15 o 
  -3   4  16        4.61        5.37      6.99 o 
  -2   4  16       34.39       34.36      9.65 o 
  -1   4  16       41.77       43.74     12.98 o 
   0   4  16       71.21       78.25     11.70 o 
   1   4  16       40.72       32.25      9.66 o 
   2   4  16       34.02       21.50     11.97 o 
   3   4  16        4.90        8.87     11.29 o 
   4   4  16        1.31       12.19     12.21 o 
   5   4  16       59.16       43.88     26.00 o 
  -5   5  16       22.55       23.37     23.33 o 
  -4   5  16       17.32       17.29     10.21 o 
  -3   5  16       38.92       59.03     12.10 o 
  -2   5  16        9.64        2.14      6.86 o 
  -1   5  16       16.90       35.99     19.00 o 
   0   5  16       11.99       19.69      8.85 o 
   1   5  16       18.91       24.03     15.22 o 
   2   5  16        9.79       14.82     11.44 o 
   3   5  16       38.85       36.76     14.45 o 
   4   5  16       17.70       42.40     16.32 o 
  -4   6  16       25.50       13.35     14.70 o 
  -3   6  16       21.71       31.53     10.78 o 
  -2   6  16        7.22       11.82      9.02 o 
  -1   6  16       22.68       25.45     12.31 o 
   0   6  16        0.71        8.22     14.22 o 
   1   6  16       22.14       36.17     10.79 o 
   2   6  16        7.48       11.21     12.34 o 
   3   6  16       22.43        1.59     37.70 o 
   4   6  16       25.99        5.86     19.65 o 
  -4   7  16        9.97       11.45     25.13 o 
  -3   7  16        4.75       18.27     11.53 o 
  -2   7  16       21.68       32.30     12.53 o 
  -1   7  16       40.24       60.78     16.79 o 
   0   7  16       11.52        3.11     23.78 o 
   1   7  16       40.35       41.92     14.66 o 
   2   7  16       20.75       16.40     11.55 o 
   3   7  16        5.03       -3.42     13.54 o 
   4   7  16        9.99      -17.43     17.43 o 
  -3   8  16        1.32       38.15     31.71 o 
  -2   8  16       19.77       26.38     12.86 o 
  -1   8  16       49.93       44.45     15.80 o 
   0   8  16        7.22       16.08     13.36 o 
   1   8  16       49.19       11.74     13.75 o 
   2   8  16       19.27       14.09     17.81 o 
  -1   9  16        6.81      -27.91     29.28 o 
   0   9  16       13.17       33.09     14.68 o 
   1   0  17      249.74      208.34     13.46 o 
   2   0  17       51.38       39.13      7.67 o 
   3   0  17        2.85        8.43      6.52 o 
   4   0  17       33.24       37.50     12.76 o 
   5   0  17       19.35       25.47     15.79 o 
  -5   1  17        2.01        1.29      8.90 o 
  -4   1  17       22.79       15.82     12.16 o 
  -3   1  17       17.22       21.67      8.32 o 
  -2   1  17        1.09       -3.76      5.63 o 
  -1   1  17        4.60        3.59      8.25 o 
   0   1  17       21.04       28.28      7.16 o 
   1   1  17        5.29        8.54      6.31 o 
   2   1  17        0.97        4.93      9.65 o 
   3   1  17       17.61       40.07     11.98 o 
   4   1  17       21.80       43.91     22.26 o 
   5   1  17        1.78       -3.46     21.89 o 
  -5   2  17        0.61       11.29     10.10 o 
  -4   2  17        9.75       -0.67      7.46 o 
  -3   2  17       38.21       29.37     13.84 o 
  -2   2  17       18.89       17.11      7.83 o 
  -1   2  17       45.70       12.53      7.82 o 
   0   2  17      149.92      148.60     16.37 o 
   1   2  17       44.23       41.27      9.69 o 
   2   2  17       20.15       37.19     13.07 o 
   3   2  17       36.28       27.21     12.87 o 
   4   2  17        9.75       26.03     15.96 o 
   5   2  17        0.62       17.07     26.37 o 
  -5   3  17       28.76       20.37     10.52 o 
  -4   3  17        7.38       12.19      8.50 o 
  -3   3  17       26.39       16.09      8.36 o 
  -2   3  17        2.32        8.39      6.83 o 
  -1   3  17       50.68       36.27     12.62 o 
   0   3  17       15.92       20.64      8.53 o 
   1   3  17       49.66       39.33     10.55 o 
   2   3  17        2.63        2.49      9.64 o 
   3   3  17       25.21       18.41     12.22 o 
   4   3  17        7.60       37.06     20.76 o 
  -5   4  17        8.33        2.51     20.66 o 
  -4   4  17       27.77       30.54     12.09 o 
  -3   4  17       52.09       55.61     11.96 o 
  -2   4  17       35.73       35.21     13.18 o 
  -1   4  17        0.64       -0.51     20.31 o 
   0   4  17        7.42       14.76      8.52 o 
   1   4  17        0.70       14.23      8.51 o 
   2   4  17       36.09       38.51     13.39 o 
   3   4  17       51.98       47.21     15.41 o 
   4   4  17       28.65       51.19     15.28 o 
  -4   5  17       21.48       32.91     11.20 o 
  -3   5  17       10.85       21.01     10.04 o 
  -2   5  17      146.20      162.47     17.56 o 
  -1   5  17       23.66        6.66     11.11 o 
   0   5  17        1.21       -5.76     10.04 o 
   1   5  17       23.50       39.52     11.77 o 
   2   5  17      144.31      168.55     60.51 o 
   3   5  17       10.87        6.52     11.18 o 
   4   5  17       21.15       20.07     19.60 o 
  -4   6  17        4.49        3.49     24.28 o 
  -3   6  17        9.17       18.41      8.50 o 
  -2   6  17        3.04       -7.60      8.48 o 
  -1   6  17       88.20       70.34     18.70 o 
   0   6  17        4.00        2.58     14.90 o 
   1   6  17       88.55       80.99     13.67 o 
   2   6  17        3.15        2.06     13.32 o 
   3   6  17        9.36        5.19     12.39 o 
   4   6  17        4.59      -18.10     19.41 o 
  -3   7  17        0.65       38.28     30.50 o 
  -2   7  17       39.37       46.43     19.26 o 
  -1   7  17       62.01       55.84     15.33 o 
   0   7  17        4.27       -2.85     27.26 o 
   1   7  17       63.03       76.22     17.21 o 
   2   7  17       38.64       34.12     17.99 o 
   3   7  17        0.82       -0.25     10.03 o 
  -1   8  17       30.67       32.92     30.42 o 
   0   8  17        0.03       10.25      9.17 o 
   2   8  17       15.83        2.15     13.38 o 
   0   0  18      132.07      136.00     17.43 o 
   1   0  18        8.50       19.52      6.79 o 
   2   0  18       33.34       39.79      9.62 o 
   3   0  18       18.73       38.47     17.71 o 
   4   0  18        0.16        1.48     13.37 o 
   5   0  18       11.57       32.30     27.58 o 
  -5   1  18       46.18       35.23     14.35 o 
  -4   1  18       66.79       51.88     12.69 o 
  -3   1  18       21.99       19.38      8.09 o 
  -2   1  18       12.63       14.68      7.36 o 
  -1   1  18        1.38        3.78      7.01 o 
   0   1  18      642.82      636.68     31.68 o 
   1   1  18        1.43        2.69      7.67 o 
   2   1  18       12.67       21.83     11.28 o 
   3   1  18       21.69       37.75     16.25 o 
   4   1  18       65.65       45.28     27.02 o 
  -5   2  18        7.02       10.97     10.22 o 
  -4   2  18       16.08       10.49      9.50 o 
  -3   2  18       16.06       17.32     10.90 o 
  -2   2  18       28.54       31.15      9.49 o 
  -1   2  18       20.96       26.79     10.73 o 
   0   2  18      154.59      146.29     15.01 o 
   1   2  18       22.30       29.75      9.87 o 
   2   2  18       29.16       26.39     21.17 o 
   3   2  18       15.38       32.88     12.57 o 
   4   2  18       16.41        6.95     11.17 o 
  -4   3  18       55.34       75.13     14.63 o 
  -3   3  18       16.55        6.35      9.96 o 
  -2   3  18        3.83        3.21      7.10 o 
  -1   3  18       54.64       47.02     38.15 o 
   0   3  18       44.17       64.86     11.54 o 
   1   3  18       55.12       72.69     13.64 o 
   2   3  18        3.88       13.02     11.44 o 
   3   3  18       16.52       12.13     37.40 o 
   4   3  18       55.27       62.06     20.43 o 
  -4   4  18       32.13       31.19     11.02 o 
  -3   4  18        6.85       19.41     10.21 o 
  -2   4  18       45.22       43.04     15.72 o 
  -1   4  18       12.60       19.29     12.00 o 
   0   4  18        1.98        4.89      7.95 o 
   1   4  18       12.37       15.28      8.84 o 
   2   4  18       43.61       46.16     14.50 o 
   3   4  18        7.32        8.39     12.55 o 
  -3   5  18        9.33        0.02     10.46 o 
  -2   5  18        4.57        8.19     10.20 o 
  -1   5  18       15.52       21.23     13.37 o 
   0   5  18        4.98       26.54     29.34 o 
   1   5  18       15.86       27.71      9.70 o 
   2   5  18        4.51       13.10     12.54 o 
   3   5  18        9.43        5.69     14.22 o 
   4   5  18       23.93       65.50     27.27 o 
  -2   6  18       16.71       42.82     16.87 o 
  -1   6  18        8.38       10.74     15.15 o 
   0   6  18       10.61        1.94     13.07 o 
   1   6  18        8.09       20.07     10.62 o 
   2   6  18       16.63       48.45     14.59 o 
   3   6  18        8.96       71.87     29.70 o 
  -1   7  18        3.25        6.01     28.53 o 
   0   7  18        0.05        0.52     10.94 o 
   1   7  18        3.33      -15.44     16.41 o 
   2   7  18        0.32        0.33     14.09 o 
   1   0  19        9.00       15.14      7.93 o 
   2   0  19        0.78       14.00      8.95 o 
   3   0  19        1.71       18.57     11.15 o 
  -4   1  19       39.16       35.48     15.37 o 
  -3   1  19       34.23       47.89     16.76 o 
  -2   1  19        4.31        2.38      6.96 o 
  -1   1  19        5.86       13.88     10.08 o 
   0   1  19      176.95      167.41     16.20 o 
   1   1  19        5.89        2.68     11.65 o 
   2   1  19        4.13       29.44     11.88 o 
   3   1  19       34.79       43.34     18.57 o 
  -4   2  19       30.56       23.72     11.65 o 
  -3   2  19        1.67       -0.37      7.24 o 
  -2   2  19       38.86       38.72     10.51 o 
  -1   2  19        8.31       19.04     11.28 o 
   0   2  19        8.05        8.87      7.60 o 
   1   2  19        7.97       18.69      9.72 o 
   2   2  19       39.78       70.86     15.46 o 
   3   2  19        1.57        5.06     14.30 o 
  -3   3  19        0.18        0.81     10.05 o 
  -2   3  19       16.62       26.14     10.15 o 
  -1   3  19       37.59       24.62     28.66 o 
   0   3  19       31.51       31.20      9.13 o 
   1   3  19       37.12       34.59     11.50 o 
   2   3  19       17.01       61.99     16.16 o 
   3   3  19        0.21        7.01     21.09 o 
  -3   4  19        1.21        6.67      7.57 o 
  -2   4  19       33.08       62.20     14.13 o 
  -1   4  19       14.75       30.34     14.61 o 
   0   4  19        0.11       -8.87     10.56 o 
   1   4  19       14.64       46.83     14.87 o 
   2   4  19       34.10       37.40     20.51 o 
   3   4  19        1.29       16.34     11.36 o 
  -2   5  19        1.86        0.62      8.18 o 
  -1   5  19        2.91       11.61     13.61 o 
   0   5  19       19.03       39.10     16.07 o 
   1   5  19        3.15       -0.67      9.49 o 
   2   5  19        2.16        4.87     12.24 o 
   3   5  19        0.41        2.87     19.09 o 
   2   6  19       13.08       11.03     12.08 o 
   0   0  20      120.81       91.47     23.99 o 
   1   0  20       39.15       31.47     13.55 o 
   2   0  20        7.11       13.93     12.17 o 
  -3   1  20        9.02       38.27     24.22 o 
  -2   1  20       13.98       31.05     11.45 o 
  -1   1  20        1.81       17.01      8.12 o 
   0   1  20       30.54       35.98     10.42 o 
   1   1  20        2.10        9.83      8.26 o 
   2   1  20       13.16       40.16     15.13 o 
  -3   2  20       13.41       -0.08     11.13 o 
  -2   2  20       22.56       27.70     11.24 o 
  -1   2  20       23.27       24.31     12.90 o 
   0   2  20        0.09        2.26      8.04 o 
   1   2  20       23.72        9.46     11.65 o 
   2   2  20       22.43       38.05     13.22 o 
  -3   3  20       16.27       31.06     14.29 o 
  -2   3  20        3.75        6.96      8.27 o 
  -1   3  20        5.32       43.90     13.45 o 
   0   3  20        9.19       20.74     12.65 o 
   1   3  20        5.27       10.56     11.20 o 
   2   3  20        3.58       20.89     10.31 o 
  -2   4  20        2.84       11.07     12.85 o 
  -1   4  20        4.91       37.42     14.69 o 
   0   4  20        8.99       -1.84     10.98 o 
   1   4  20        4.92       15.91     10.59 o 
   2   4  20        2.83       11.07     10.49 o 
   1   5  20        5.42       14.09     15.17 o 
   1   0  21       96.12       74.93     18.66 o 
  -2   1  21       33.46       56.33     23.98 o 
  -1   1  21        0.94       31.47      9.60 o 
   0   1  21        9.01       18.78      9.47 o 
   1   1  21        0.89        7.87     10.05 o 
  -2   2  21       19.24       11.82      9.84 o 
  -1   2  21       23.07       20.49     13.39 o 
   0   2  21       55.92       54.84     12.19 o 
   1   2  21       23.36       52.30     14.41 o 
   2   2  21       19.37       21.64     14.95 o 
  -1   3  21       14.82       30.49     14.87 o 
   0   3  21        0.28        8.71     21.64 o 
   1   3  21       14.65       34.12     11.00 o 
   2   3  21        3.02       37.34     18.61 o 
   1   4  21        4.04       21.79     12.78 o 
   0   1  22        1.21       20.76     11.00 o 
                                                 
